# Supplementary material for: The cJUN NH2-terminal kinase (JNK) signaling pathway promotes genome stability and prevents tumor initiation
Source: eLife. 2018 Jun 1;7:e36389. doi: 10.7554/eLife.36389 (PMC5984035; doi:10.7554/eLife.36389)
Supplement: Figure 1—source data 1. [file elife-36389-fig1-data1.xlsx]

## Sheet: Sheet1
Tag	Genotype	Cohort	Litter 1	Date of Euthanasia	Euthanasia (Weeks after 1st litter DOB)	Tumor Classification	MIN
WAB 91	MAPK8f/f MAPK9f/f WAPCRE+	MEKO	2014-04-12	2015-08-19	70.5714	Adenosquamous carcinoma and Adenocarcinoma
WAB 135	MAPK8f/f MAPK9f/f WAPCRE+	MEKO	2014-04-07	2015-06-12	61.5714		+				MEWT	MECRE	MEKO
WAB 136	MAPK8f/f MAPK9f/f WAPCRE+	MEKO	2014-04-17	2016-01-18	91.5714	Adenosquamous carcinoma				Cohort (# mice)	19	22	32
WAB 214	MAPK8f/f MAPK9f/f WAPCRE+	MEKO	2014-10-10	2016-08-31	98.7143					MIN	1	0	13
WAB 219	MAPK8f/f MAPK9f/f WAPCRE+	MEKO	2014-10-10	2015-10-21	53.7143					Adenocarcinoma	0	0	6
WAB 199	MAPK8f/f MAPK9f/f WAPCRE+	MEKO	2014-09-10	2016-03-28	80.7143	Adenosquamous carcinoma				Adenosquamous carcinoma	1	0	7
WAB 201	MAPK8f/f MAPK9f/f WAPCRE+	MEKO	2014-09-12	2015-12-23	66.7143
WAB 233	MAPK8f/f MAPK9f/f WAPCRE+	MEKO	2014-10-13	2016-07-28	93.4286	Adenosquamous carcinoma and Adenocarcinoma	+
WAB 218	MAPK8f/f MAPK9f/f WAPCRE+	MEKO	2014-10-12	2015-12-09	60.4286		+
WAB 267	MAPK8f/f MAPK9f/f WAPCRE+	MEKO	2014-12-10	2016-06-24	80.2857		+
WAB 206	MAPK8f/f MAPK9f/f WAPCRE+	MEKO	2014-09-27	2016-03-04	74.8571
WAB 286	MAPK8f/f MAPK9f/f WAPCRE+	MEKO	2014-12-28	2016-05-10	71.2857
WAB 237	MAPK8f/f MAPK9f/f WAPCRE+	MEKO	2014-11-30	2015-12-04	52.7143
WAB 290	MAPK8f/f MAPK9f/f WAPCRE+	MEKO	2014-12-31	2016-08-19	85.2857		+
WAB 248	MAPK8f/f MAPK9f/f WAPCRE+	MEKO	2014-11-27	2016-05-25	77.8571		+
WAB 274	MAPK8f/f MAPK9f/f WAPCRE+	MEKO	2014-12-01	2016-05-25	77.2857
WAB 269	MAPK8f/f MAPK9f/f WAPCRE+	MEKO	2014-12-12	2016-05-25	75.7143
WAB 204	MAPK8f/f MAPK9f/f WAPCRE+	MEKO	2014-10-29	2016-02-01	65.7143		+
WAB 73	MAPK8f/f MAPK9f/f WAPCRE+	MEKO	2013-11-25	2015-06-09	80.1429	Adenosquamous carcinoma	+
WAB 239	MAPK8f/f MAPK9f/f WAPCRE+	MEKO	2014-11-05	2016-06-10	83.2857
WAB 331	MAPK8f/f MAPK9f/f WAPCRE+	MEKO	2015-02-01	2016-07-08	74.7143	Adenocarcinoma	+
WAB 375	MAPK8f/f MAPK9f/f WAPCRE+	MEKO	2015-04-12	2016-07-21	66.5714
WAB 336	MAPK8f/f MAPK9f/f WAPCRE+	MEKO	2015-03-25	2016-07-28	70.1429	Adenocarcinoma	+
WAB 355	MAPK8f/f MAPK9f/f WAPCRE+	MEKO	2015-03-21	2016-08-19	73.8571	Adenocarcinoma	+
WAB 374	MAPK8f/f MAPK9f/f WAPCRE+	MEKO	2015-04-11	2016-04-26	54.4286		+
WAB 372	MAPK8f/f MAPK9f/f WAPCRE+	MEKO	2015-04-20	2016-05-18	56.2857
WAB 367	MAPK8f/f MAPK9f/f WAPCRE+	MEKO	2015-03-29	2016-06-21	64.2857
WAB 349	MAPK8f/f MAPK9f/f WAPCRE+	MEKO	2015-03-02	2016-06-24	68.5714
WAB 365	MAPK8f/f MAPK9f/f WAPCRE+	MEKO	2015-03-28	2016-06-24	64.8571
WAB 235	MAPK8f/f MAPK9f/f WAPCRE+	MEKO	2014-10-15	2016-08-24	97
WAB 337	MAPK8f/f MAPK9f/f WAPCRE+	MEKO	2015-02-03	2016-08-31	82.1429	Adenosquamous carcinoma
WAB 249	MAPK8f/f MAPK9f/f WAPCRE+	MEKO	2014-11-30	2016-09-26	95.1429	Adenosquamous carcinoma and Adenocarcinoma	+
WAP 408	WAPCRE+	MECRE	2016-07-21	2017-06-05	45.5714
WAP 379	WAPCRE+	MECRE	2016-06-19	2017-06-20	52.2857	Lymphoma
WAP 404	WAPCRE+	MECRE	2015-12-03	2017-06-20	80.7143
WAP 309	WAPCRE+	MECRE	2016-03-07	2017-08-02	73.2857
WAP 460	WAPCRE+	MECRE	2016-01-12	2017-08-02	81.1429
WAP 458	WAPCRE+	MECRE	2015-12-30	2017-08-02	83
WAP 372	WAPCRE+	MECRE	2016-06-04	2017-08-15	62.4286
WAP 301	WAPCRE+	MECRE	2016-02-29	2017-08-15	76.1429
WAP 335	WAPCRE+	MECRE	2016-03-21	2017-11-08	85.2857
WAP 315	WAPCRE+	MECRE	2016-03-09	2017-11-08	87
WAP 308	WAPCRE+	MECRE	2016-03-07	2017-12-06	91.2857
WAP 316	WAPCRE+	MECRE	2016-03-15	2017-12-06	90.1429
WAP 348	WAPCRE+	MECRE	2016-05-11	2017-12-06	82
WAP 407	WAPCRE+	MECRE	2016-07-23	2018-02-28	83.5714
WAP 393	WAPCRE+	MECRE	2016-07-05	2018-02-28	86.1429
WAP 409	WAPCRE+	MECRE	2016-07-20	2018-02-28	84
WAP 383	WAPCRE+	MECRE	2016-06-22	2018-02-28	88
WAP 362	WAPCRE+	MECRE	2016-05-13	2018-02-28	93.7143
WAP 344	WAPCRE+	MECRE	2016-05-10	2018-02-28	94.1429
WAP 455	WAPCRE+	MECRE	2016-09-10	2018-02-28	76.5714
WAP 318	WAPCRE+	MECRE	2016-04-18	2018-02-28	97.2857
WAP 463	WAPCRE+	MECRE	2016-09-10	2018-02-28	76.5714
WAB 200	MAPK8f/f MAPK9f/f WAPCRE-	MEWT	2014-09-10	2016-03-04	77.2857
WAB 205	MAPK8f/f MAPK9f/f WAPCRE-	MEWT	2014-09-28	2016-03-04	74.7143
WAB 236	MAPK8f/f MAPK9f/f WAPCRE-	MEWT	2014-11-08	2016-03-04	68.8571
WAB 250	MAPK8f/f MAPK9f/f WAPCRE-	MEWT	2014-11-27	2016-05-25	77.8571
WAB 275	MAPK8f/f MAPK9f/f WAPCRE-	MEWT	2014-12-03	2016-07-21	85.1429
WAB 371	MAPK8f/f MAPK9f/f WAPCRE-	MEWT	2015-04-20	2016-07-21	65.4286
WAB 276	MAPK8f/f MAPK9f/f WAPCRE-	MEWT	2014-12-05	2016-07-21	84.8571
WAB 270	MAPK8f/f MAPK9f/f WAPCRE-	MEWT	2014-12-19	2016-08-08	85.4286
WAB 245	MAPK8f/f MAPK9f/f WAPCRE-	MEWT	2014-11-19	2016-02-03	63
WAB 544	MAPK8f/f MAPK9f/f WAPCRE-	MEWT	2015-12-17	2016-04-12	16.7143
WAB 333	MAPK8f/f MAPK9f/f WAPCRE-	MEWT	2015-03-09	2016-04-18	58
WAB 379	MAPK8f/f MAPK9f/f WAPCRE-	MEWT	2015-05-13	2016-04-18	48.7143
WAB 277	MAPK8f/f MAPK9f/f WAPCRE-	MEWT	2014-12-04	2016-04-26	72.7143
WAB 332	MAPK8f/f MAPK9f/f WAPCRE-	MEWT	2015-02-03	2016-05-18	67.1429
WAB 334	MAPK8f/f MAPK9f/f WAPCRE-	MEWT	2015-02-03	2016-05-18	67.1429
WAB 255	MAPK8f/f MAPK9f/f WAPCRE-	MEWT	2014-11-26	2016-05-25	78	Adenosquamous Carcinoma
WAB 265	MAPK8f/f MAPK9f/f WAPCRE-	MEWT	2015-01-09	2016-06-24	76		+
WAB 253	MAPK8f/f MAPK9f/f WAPCRE-	MEWT	2014-12-17	2016-06-24	79.2857
WAB 266	MAPK8f/f MAPK9f/f WAPCRE-	MEWT	2015-02-04	2016-08-23	80.9
