# Supplementary material for: The cJUN NH2-terminal kinase (JNK) signaling pathway promotes genome stability and prevents tumor initiation
Source: eLife. 2018 Jun 1;7:e36389. doi: 10.7554/eLife.36389 (PMC5984035; doi:10.7554/eLife.36389)
Supplement: Figure 1—source data 2. — Whole immunoblot scans are presented and the region used to construct Figure 1D is outlined. [file elife-36389-fig1-data2.zip]

Archive with 3 entries (2 files):
- figure1sourcedata2.tif
- __MACOSX/
- __MACOSX/._figure1sourcedata2.tif
