# Supplementary material for: The cJUN NH2-terminal kinase (JNK) signaling pathway promotes genome stability and prevents tumor initiation
Source: eLife. 2018 Jun 1;7:e36389. doi: 10.7554/eLife.36389 (PMC5984035; doi:10.7554/eLife.36389)
Supplement: Figure 2—source data 1. [file elife-36389-fig2-data1.xlsx]

## Sheet: 2B
RNASeq Gene Enrichment (KEGG)
Cluster 1					Cluster 2
Pathway Name	Statistics	adjP	-LOG10(p)		Pathway Name	Statistics	adjP	-LOG10(p)
Pathways in cancer	C=325;O=49;E=6.93;R=7.07;rawP=8.20e-27;adjP=1.32e-24	1.32e-24	23.8794		Pathways in cancer	C=325;O=29;E=4.36;R=6.65;rawP=1.56e-15;adjP=2.06e-13	2.06e-13	12.6861
Focal adhesion	C=200;O=37;E=4.27;R=8.67;rawP=8.98e-24;adjP=7.23e-22	7.23e-22	21.1409		Metabolic pathways	C=1184;O=55;E=15.88;R=3.46;rawP=2.90e-15;adjP=2.06e-13	2.06e-13	12.6861
Regulation of actin cytoskeleton	C=216;O=34;E=4.61;R=7.38;rawP=1.23e-19;adjP=6.60e-18	6.60e-18	17.1805		p53 signaling pathway	C=70;O=15;E=0.94;R=15.98;rawP=2.61e-14;adjP=1.24e-12	1.24e-12	11.9066
Cytokine-cytokine receptor interaction	C=245;O=34;E=5.23;R=6.51;rawP=6.93e-18;adjP=2.79e-16	2.79e-16	15.5544		Cell cycle	C=127;O=14;E=1.70;R=8.22;rawP=2.08e-09;adjP=7.38e-08	7.38e-08	7.13194
Leukocyte transendothelial migration	C=120;O=23;E=2.56;R=8.99;rawP=1.13e-15;adjP=3.64e-14	3.64e-14	13.4389		Wnt signaling pathway	C=154;O=15;E=2.07;R=7.26;rawP=3.14e-09;adjP=8.92e-08	8.92e-08	7.04964
Cell adhesion molecules (CAMs)	C=149;O=25;E=3.18;R=7.87;rawP=1.73e-15;adjP=4.64e-14	4.64e-14	13.3335		Hedgehog signaling pathway	C=54;O=9;E=0.72;R=12.43;rawP=4.16e-08;adjP=9.85e-07	9.85e-07	6.00656
Osteoclast differentiation	C=118;O=22;E=2.52;R=8.74;rawP=8.64e-15;adjP=1.99e-13	1.99e-13	12.7011		Basal cell carcinoma	C=55;O=9;E=0.74;R=12.20;rawP=4.91e-08;adjP=9.96e-07	9.96e-07	6.00174
Amoebiasis	C=116;O=21;E=2.47;R=8.49;rawP=6.45e-14;adjP=1.30e-12	1.30e-12	11.8861		Axon guidance	C=131;O=12;E=1.76;R=6.83;rawP=2.31e-07;adjP=4.10e-06	4.10e-06	5.38722
MAPK signaling pathway	C=268;O=30;E=5.72;R=5.25;rawP=2.01e-13;adjP=3.60e-12	3.60e-12	11.4437		Fatty acid metabolism	C=48;O=7;E=0.64;R=10.87;rawP=3.47e-06;adjP=4.93e-05	4.93e-05	4.30715
Arrhythmogenic right ventricular cardiomyopathy (ARVC)	C=74;O=17;E=1.58;R=10.77;rawP=2.57e-13;adjP=4.14e-12	4.14e-12	11.383		Oocyte meiosis	C=113;O=10;E=1.52;R=6.60;rawP=3.19e-06;adjP=4.93e-05	4.93e-05	4.30715

## Sheet: 2C
AP1 Gene Expression in JNK-deficient Tumor Cells									log2(Fold Change)
	FPKM								MEC	MEKO
Jun	78.6622	80.6689	84.033	17.217	11.9678	14.3154			0	-2.46697
Junb	245.583	258.544	171.809	167.919	184.871	149.517			0	-0.456695
Jund	41.031	42.3401	55.1731	16.6529	20.554	60.0462			0	-0.415244
Fos	37.7364	33.7371	42.1437	4.6726	9.7775	4.94291			0	-2.55233
Fosb	3.91787	4.00973	2.54494	2.03265	3.82549	0.504676			0	-0.742919

## Sheet: 2D
RNASeq Activated Canonical Pathways (IPA)
Canonical pathway	-LOG10(p)
Wnt/β-catenin Signaling	7.7
p53 Signaling	4.08
PPAR Signaling	2.91
PTEN Signaling	2.68
RhoGDI Signaling	2.5
NF-κB Activation by Viruses	2.22
LXR/RXR Activation	2.14
Antioxidant Action of Vitamin C	1.43
Role of p14/p19ARF in Tumor Suppression	1.43
Estrogen-mediated S-phase Entry	1.25
Coagulation System	1.22
CDK5 Signaling	0.873
PPARα/RXRα Activation	0.809
Cell Cycle: G2/M DNA Damage Checkpoint Regulation	0.745
Apoptosis Signaling	0.342

## Sheet: 2E
	FPKM
	MEC	MEKO
WNT 7B	47.1492	47.1218
	47.4074	140.338
	64.3936	114.591
WNT10A	2.85072	26.1229
	3.76972	98.2251
	1.34337	55.0809

## Sheet: 2F
	FPKM
	MEC	MEKO
Axin 2	0.549747	1.79065
	0.698502	10.7317
	0.934855	11.3295
Ccnd1	173.734	329.564
	167.195	806.429
	118.763	313.719
Myc	73.7781	138.466
	78.4058	147.214
	45.2645	111.756
