# Supplementary material for: The cJUN NH2-terminal kinase (JNK) signaling pathway promotes genome stability and prevents tumor initiation
Source: eLife. 2018 Jun 1;7:e36389. doi: 10.7554/eLife.36389 (PMC5984035; doi:10.7554/eLife.36389)
Supplement: Figure 3—source data 1. [file elife-36389-fig3-data1.xlsx]

## Sheet: 3A
	Survival Analysis in WAPCre Model
	Weeks	JNKWT	JNKKO
WPAB88	40.86		1		0=censored
WPAB110	36		1		1=included
WPAB 140	33.29		1
WPAB 175	38.29		0
WPAB 201	30.14		1
WPAB 230	28.86		1
WPAB 216	35.86		1
WPAB 37	37.43		1
WPAB 170	36.43		1
WPAB 244	39		1
WPAB 297	24.86		1
WPAB 248	39		1
WPAB 231	42.43		1
WPAB 253	37.57		0
WPAB 346	47.57		1
WPAB 345	39.43		1
WPAB 285	36.43		1
WPAB 221	49.14		1
WPAB 298	32.71		1
WPAB 344	36.71		1
WPAB 422	32.43		1
WAPP 38	50.86	0
WAPP 51	64.57	1
WAPP 52	73.14	0
WAPP 62	78.86	0
WAPP 115	53.43	0
WAPP 130	81	0
WAPP 146	62.71	0
WAPP 192	30.71	0
WAPP 194	70.57	0
WAPP 206	30.14	0
WAPP 227	58.86	0
WAPP 131	18.43	0
WAPP 212	80.9	0
WAPP 205	54.29	0
WAPP 190	15.57	0
WAPP 199	53.71	0
WAPP 201	69.57	1
WAPP 229	49.4	0
WAPP 228	40	0
WAPP 193	60.43	0
WAPP 254	72.86	0
WAPP 250	40.14	0
WPAB 343	47.14		1
WPAB 409	40		1
WPAB 416	51.71		1
WAPP 322	42.43	0
WPAB 405	62.71		1
WAPP 332	52.43	0
WAPP 396	26	0
WAPP 358	58.86	0
WPAB 179	36.29		0
WPAB 141	45.14		1
WPAB 176	41.86		1
WPAB 346	47.57		1
WPAB 556	37.43		1
WPAB 610	38		1
WPAB 609	41.57		1
