# Supplementary material for: The cJUN NH2-terminal kinase (JNK) signaling pathway promotes genome stability and prevents tumor initiation
Source: eLife. 2018 Jun 1;7:e36389. doi: 10.7554/eLife.36389 (PMC5984035; doi:10.7554/eLife.36389)
Supplement: Figure 3—figure supplement 2—source data 1. [file elife-36389-fig3-figsupp2-data1.xlsx]

## Sheet: 3-2C
	FPKM
	MEC	JNKWT	JNKKO
Kras	35.4021	117.5	53.4637
	36.6573	104.114	63.7917
	29.2417
