# Supplementary material for: The cJUN NH2-terminal kinase (JNK) signaling pathway promotes genome stability and prevents tumor initiation
Source: eLife. 2018 Jun 1;7:e36389. doi: 10.7554/eLife.36389 (PMC5984035; doi:10.7554/eLife.36389)
Supplement: Figure 4—source data 1. [file elife-36389-fig4-data1.xlsx]

## Sheet: 4B
RNASeq Gene Enrichment (KEGG)
Cluster 1					Cluster 2					Cluster 3					Cluster 4
PathwayName	Statistics	adjP	-LOG10(p)		PathwayName	Statistics	adjP	-LOG10(p)		PathwayName	Statistics	adjP	-LOG10(p)		PathwayName	Statistics	adjP	-LOG10(p)
Metabolic pathways	C=1184;O=79;E=20.05;R=3.94;rawP=7.57e-25;adjP=1.24e-22	1.24e-22	21.9066		Metabolic pathways	C=1184;O=62;E=16.57;R=3.74;rawP=1.21e-18;adjP=1.66e-16	1.66e-16	15.7799		Cytokine-cytokine receptor interaction	C=245;O=29;E=3.35;R=8.65;rawP=1.31e-18;adjP=1.76e-16	1.76e-16	15.7545		Focal adhesion	C=200;O=45;E=5.00;R=9.00;rawP=1.39e-29;adjP=2.25e-27	2.25e-27	26.6478
Pathways in cancer	C=325;O=36;E=5.50;R=6.54;rawP=8.56e-19;adjP=7.02e-17	7.02e-17	16.1537		Pathways in cancer	C=325;O=25;E=4.55;R=5.49;rawP=9.49e-12;adjP=4.33e-10	4.33e-10	9.36351		Pathways in cancer	C=325;O=23;E=4.45;R=5.17;rawP=2.15e-10;adjP=1.44e-08	1.44e-08	7.84164		Pathways in cancer	C=325;O=48;E=8.13;R=5.91;rawP=5.96e-23;adjP=3.52e-21	3.52e-21	20.4535
p53 signaling pathway	C=70;O=17;E=1.19;R=14.34;rawP=2.30e-15;adjP=1.26e-13	1.26e-13	12.8996		MAPK signaling pathway	C=268;O=23;E=3.75;R=6.13;rawP=6.96e-12;adjP=4.33e-10	4.33e-10	9.36351		Osteoclast differentiation	C=118;O=14;E=1.62;R=8.67;rawP=1.02e-09;adjP=3.99e-08	3.99e-08	7.39903		Cell adhesion molecules (CAMs)	C=149;O=34;E=3.73;R=9.12;rawP=6.52e-23;adjP=3.52e-21	3.52e-21	20.4535
Huntington's disease	C=197;O=25;E=3.34;R=7.49;rawP=7.50e-15;adjP=3.08e-13	3.08e-13	12.5114		ErbB signaling pathway	C=87;O=13;E=1.22;R=10.67;rawP=2.85e-10;adjP=9.76e-09	9.76e-09	8.01055		Rheumatoid arthritis	C=81;O=12;E=1.11;R=10.82;rawP=1.19e-09;adjP=3.99e-08	3.99e-08	7.39903		Regulation of actin cytoskeleton	C=216;O=38;E=5.40;R=7.03;rawP=3.54e-21;adjP=1.43e-19	1.43e-19	18.8447
Ribosome	C=119;O=18;E=2.02;R=8.93;rawP=2.10e-12;adjP=6.89e-11	6.89e-11	10.1618		T cell receptor signaling pathway	C=110;O=12;E=1.54;R=7.79;rawP=5.26e-08;adjP=1.44e-06	1.44e-06	5.84164		Cell adhesion molecules (CAMs)	C=149;O=15;E=2.04;R=7.35;rawP=2.61e-09;adjP=6.99e-08	6.99e-08	7.15552		ECM-receptor interaction	C=86;O=25;E=2.15;R=11.62;rawP=5.23e-20;adjP=1.69e-18	1.69e-18	17.7721
Alzheimer's disease	C=188;O=21;E=3.18;R=6.60;rawP=1.27e-11;adjP=3.47e-10	3.47e-10	9.45967		Natural killer cell mediated cytotoxicity	C=125;O=12;E=1.75;R=6.86;rawP=2.17e-07;adjP=4.95e-06	4.95e-06	5.30539		Phagosome	C=176;O=16;E=2.41;R=6.64;rawP=3.45e-09;adjP=7.71e-08	7.71e-08	7.11295		Phagosome	C=176;O=33;E=4.40;R=7.50;rawP=1.83e-19;adjP=4.94e-18	4.94e-18	17.3063
Focal adhesion	C=200;O=21;E=3.39;R=6.20;rawP=4.13e-11;adjP=9.68e-10	9.68e-10	9.01412		Glioma	C=66;O=9;E=0.92;R=9.74;rawP=3.59e-07;adjP=6.22e-06	6.22e-06	5.20621		Chemokine signaling pathway	C=185;O=16;E=2.53;R=6.32;rawP=7.08e-09;adjP=1.36e-07	1.36e-07	6.86646		Dilated cardiomyopathy	C=89;O=24;E=2.23;R=10.78;rawP=2.03e-18;adjP=4.70e-17	4.70e-17	16.3279
Oxidative phosphorylation	C=147;O=18;E=2.49;R=7.23;rawP=7.91e-11;adjP=1.62e-09	1.62e-09	8.79048		Neurotrophin signaling pathway	C=131;O=12;E=1.83;R=6.54;rawP=3.63e-07;adjP=6.22e-06	6.22e-06	5.20621		Systemic lupus erythematosus	C=149;O=14;E=2.04;R=6.86;rawP=2.14e-08;adjP=3.58e-07	3.58e-07	6.44612		Amoebiasis	C=116;O=26;E=2.90;R=8.96;rawP=1.18e-17;adjP=2.39e-16	2.39e-16	15.6216
Prostate cancer	C=89;O=14;E=1.51;R=9.29;rawP=3.44e-10;adjP=6.27e-09	6.27e-09	8.20273		Regulation of actin cytoskeleton	C=216;O=15;E=3.02;R=4.96;rawP=4.93e-07;adjP=7.04e-06	7.04e-06	5.15243		Metabolic pathways	C=1184;O=40;E=16.21;R=2.47;rawP=2.45e-07;adjP=3.65e-06	3.65e-06	5.43771		Cytokine-cytokine receptor interaction	C=245;O=36;E=6.13;R=5.88;rawP=1.69e-17;adjP=3.04e-16	3.04e-16	15.5171
Glioma	C=66;O=12;E=1.12;R=10.73;rawP=1.11e-09;adjP=1.82e-08	1.82e-08	7.73993		Metabolic pathways	C=1184;O=62;E=16.57;R=3.74;rawP=1.21e-18;adjP=1.66e-17	7.04e-06	5.15243		Viral myocarditis	C=89;O=10;E=1.22;R=8.21;rawP=4.19e-07;adjP=5.61e-06	5.61e-06	5.25104		Leukocyte transendothelial migration	C=120;O=26;E=3.00;R=8.66;rawP=2.89e-17;adjP=4.68e-16	4.68e-16	15.3298

## Sheet: 4C
The raw data used to generate the pathway activation heat map in IPA can be found at:
https://www.ncbi.nlm.nih.gov/geo/
GSE100581
GSE92560
