# Supplementary material for: The cJUN NH2-terminal kinase (JNK) signaling pathway promotes genome stability and prevents tumor initiation
Source: eLife. 2018 Jun 1;7:e36389. doi: 10.7554/eLife.36389 (PMC5984035; doi:10.7554/eLife.36389)
Supplement: Figure 4—figure supplement 1—source data 1. [file elife-36389-fig4-figsupp1-data1.xlsx]

## Sheet: 4-1B,C
The raw data used to generate theVenn diagem and the pathway activation heat map in IPA can be found at:
https://www.ncbi.nlm.nih.gov/geo/
GSE100581
GSE92560
