# Supplementary material for: The cJUN NH2-terminal kinase (JNK) signaling pathway promotes genome stability and prevents tumor initiation
Source: eLife. 2018 Jun 1;7:e36389. doi: 10.7554/eLife.36389 (PMC5984035; doi:10.7554/eLife.36389)
Supplement: Figure 5—source data 1. [file elife-36389-fig5-data1.xlsx]

## Sheet: 5B
	P1	#Total Spheres	Cells plated (x1000)	#Spheres/1000 Cells		P2	#Total Spheres	Cells plated (x1000)	#Spheres/1000 Cells		P3	#Total Spheres	Cells plated (x1000)	#Spheres/1000 Cells		Average of Individual Cell Lines Over Replicates
Replicate 1	JNKWT 1	283	150	1.88667		JNKWT 1	121	25	4.84		JNKWT 1	204	50	4.08			P1	P2	P3
	JNKWT 2	140	150	0.933333		JNKWT 2	617	150	4.11333		JNKWT 2	157	150	1.04667		JNKWT	1.91778	5.46	4.68
	JNKKO 1	443	150	2.95333		JNKKO 1	548	150	3.65333		JNKKO 1	379	125	3.032			0.964444	3.58222	2.50889
	JNKKO 2	171	150	1.14		JNKKO 2	360	150	2.4		JNKKO 2	428	150	2.85333		JNKKO	2.62667	2.95111	3.33733
																	1.02667	2.05111	2.93778
Replicate 2	JNKWT 1	294	150	1.96		JNKWT 1	347	50	6.94		JNKWT 1
	JNKWT 2	138	150	0.92		JNKWT 2	502	150	3.34667		JNKWT 2	631	150	4.20667
	JNKKO 1	374	150	2.49333		JNKKO 1	332	150	2.21333		JNKKO 1	203	50	4.06
	JNKKO 2	163	150	1.08667		JNKKO 2	268	150	1.78667		JNKKO 2	501	150	3.34
Replicate 3	JNKWT 1	286	150	1.90667		JNKWT 1	230	50	4.6		JNKWT 1	132	25	5.28
	JNKWT 2	156	150	1.04		JNKWT 2	493	150	3.28667		JNKWT 2	341	150	2.27333
	JNKKO 1	365	150	2.43333		JNKKO 1	448	150	2.98667		JNKKO 1	438	150	2.92
	JNKKO 2	128	150	0.853333		JNKKO 2	295	150	1.96667		JNKKO 2	393	150	2.62

## Sheet: 5D
Gene Expression in Mammospheres (quantitative RT-PCR)
	Bmi1													Nanog													Pou5f1
Well Position	Sample Name	Target Name	Quantity	Normalized to 18s	Average (Technical Reps)	Average	SEM			Grand Average	SEM		Well Position	Sample Name	Target Name	Quantity	Normalized to 18s	Average (Technical Reps)	Average	SEM			Grand Average	SEM		Well Position	Sample Name	Target Name	Quantity	Normalized to 18s	Average (Technical Reps)	Average	SEM			Grand Average	SEM
I3	JNKWT1p1	bmi	15.7321	1.46596	1.60555	1.48383	0.198078		JNKWT P1	1.26296	0.220874		A17	JNKWT1p1	nanog	43.6485	0.965051	1.38281	1.11292	0.303093		JNKWT P1	1.05276	0.0601589		A17	JNKWT1p1	oct4	8.25393	0.707517	1.09465	1.00872	0.276959		JNKWT P1	1.50001	0.491293
I3	JNKWT1p1	bmi-18s	10.7316						JNKWT P2	1.49126	0.132814		A17	JNKWT1p1	nanog-18s	45.2293						JNKWT P2	0.595784	0.408895		A17	JNKWT1p1	oct4-18s	11.6661						JNKWT P2	0.783317	0.594639
I4	JNKWT1p1	bmi	19.5398	1.86299	1.88441				JNKWT P3	1.62228	0.442085		A18	JNKWT1p1	nanog	18.046	1.80057					JNKWT P3	0.595245	0.388175		A18	JNKWT1p1	oct4	30.0097	1.48179					JNKWT P3	0.575602	0.408207
I4	JNKWT1p1	bmi-18s	10.4884						JNKKO P1	1.28179	0.225932		A18	JNKWT1p1	nanog-18s	10.0223						JNKKO P1	0.615076	0.313005		A18	JNKWT1p1	oct4-18s	20.2524						JNKKO P1	1.08435	0.645363
I5	JNKWT1p1	bmi	22.8944	1.87375	1.50478				JNKKO P2	1.17205	0.113731		B17	JNKWT1p1	nanog	24.8959	0.973829	1.44804				JNKKO P2	0.655219	0.202038		B17	JNKWT1p1	oct4	16.4565	1.19967	1.43965				JNKKO P2	1.29339	0.439545
I5	JNKWT1p1	bmi-18s	12.2185						JNKKO P3	1.30107	0.0253057		B17	JNKWT1p1	nanog-18s	25.565						JNKKO P3	0.419444	0.262475		B17	JNKWT1p1	oct4-18s	13.7175						JNKKO P3	0.7237	0.37902
I6	JNKWT1p1	bmi	10.8514	0.675959	0.940597								B18	JNKWT1p1	nanog	18.3265	1.92225									B18	JNKWT1p1	oct4	29.099	1.67962
I6	JNKWT1p1	bmi-18s	16.0533										B18	JNKWT1p1	nanog-18s	9.53388										B18	JNKWT1p1	oct4-18s	17.3248
J3	JNKWT1p1	bmi	26.0572	1.74514									C17	JNKWT1p1	nanog	11.6783	0.244336	0.507902								C17	JNKWT1p1	oct4	7.13214	0.42849	0.491848
J3	JNKWT1p1	bmi-18s	14.9313										C17	JNKWT1p1	nanog-18s	47.7961										C17	JNKWT1p1	oct4-18s	16.6448
J4	JNKWT1p1	bmi	19.015	1.90583									C18	JNKWT1p1	nanog	5.75953	0.771469									C18	JNKWT1p1	oct4	12.4559	0.555206
J4	JNKWT1p1	bmi-18s	9.97728										C18	JNKWT1p1	nanog-18s	7.46567										C18	JNKWT1p1	oct4-18s	22.4347
J5	JNKWT1p1	bmi	11.4534	1.13581									D17	JNKWT1p1	nanog	3.59573	0.189085	0.171997								D17	JNKWT1p1	oct4	1.53441	0.19471	0.182474
J5	JNKWT1p1	bmi-18s	10.0838										D17	JNKWT1p1	nanog-18s	19.0164										D17	JNKWT1p1	oct4-18s	7.8805
J6	JNKWT1p1	bmi	15.4459	1.20523									D18	JNKWT1p1	nanog	2.7319	0.154909									D18	JNKWT1p1	oct4	4.81807	0.170239
J6	JNKWT1p1	bmi-18s	12.8157										D18	JNKWT1p1	nanog-18s	17.6356										D18	JNKWT1p1	oct4-18s	28.3018
I7	JNKWT1p2	bmi	12.8437	1.25985	1.46547	1.62408	0.079946						E17	JNKWT1p2	nanog	3.63942	0.118478	0.230726	0.186889	0.0427375						E17	JNKWT1p2	oct4	6.95859	0.168013	0.146331	0.188678	0.0276653
I7	JNKWT1p2	bmi-18s	10.1946										E17	JNKWT1p2	nanog-18s	30.718										E17	JNKWT1p2	oct4-18s	41.4169
I8	JNKWT1p2	bmi	46.2331	1.18737	1.68585								E18	JNKWT1p2	nanog	2.51787	0.342973									E18	JNKWT1p2	oct4	4.55991	0.124648
I8	JNKWT1p2	bmi-18s	38.9373										E18	JNKWT1p2	nanog-18s	7.34129										E18	JNKWT1p2	oct4-18s	36.5824
I9	JNKWT1p2	bmi	43.2491	1.14673	1.72091								F17	JNKWT1p2	nanog	4.65883	0.0975442	0.101423								F17	JNKWT1p2	oct4	15.4335	0.299399	0.240692
I9	JNKWT1p2	bmi-18s	37.7153										F17	JNKWT1p2	nanog-18s	47.7612										F17	JNKWT1p2	oct4-18s	51.5484
J7	JNKWT1p2	bmi	19.9345	1.67109									F18	JNKWT1p2	nanog	3.54769	0.105302									F18	JNKWT1p2	oct4	5.5803	0.181986
J7	JNKWT1p2	bmi-18s	11.929										F18	JNKWT1p2	nanog-18s	33.6905										F18	JNKWT1p2	oct4-18s	30.6634
J8	JNKWT1p2	bmi	25.4612	2.18433									G17	JNKWT1p2	nanog	5.1122	0.13832	0.228517								G17	JNKWT1p2	oct4	11.1588	0.199596	0.179011
J8	JNKWT1p2	bmi-18s	11.6563										G17	JNKWT1p2	nanog-18s	36.9591										G17	JNKWT1p2	oct4-18s	55.9069
J9	JNKWT1p2	bmi	27.3347	2.29509									G18	JNKWT1p2	nanog	4.18252	0.318714									G18	JNKWT1p2	oct4	4.05411	0.158427
J9	JNKWT1p2	bmi-18s	11.9101										G18	JNKWT1p2	nanog-18s	13.1231										G18	JNKWT1p2	oct4-18s	25.5898
I11	JNKWT1p3	bmi	45.0395	1.1703	2.46612	2.06437	0.401751						I17	JNKWT1p3	nanog	2.1969	0.121593	0.107196	0.20707	0.0998744						I17	JNKWT1p3	oct4	4.51235	0.184261	0.139059	0.167394	0.0283354
I11	JNKWT1p3	bmi-18s	38.4854										I17	JNKWT1p3	nanog-18s	18.0677										I17	JNKWT1p3	oct4-18s	24.4888
I12	JNKWT1p3	bmi	44.1187	1.22535	1.66261								I18	JNKWT1p3	nanog	1.45613	0.0927986									I18	JNKWT1p3	oct4	1.34322	0.0938566
I12	JNKWT1p3	bmi-18s	36.005										I18	JNKWT1p3	nanog-18s	15.6912										I18	JNKWT1p3	oct4-18s	14.3115
J11	JNKWT1p3	bmi	39.3904	3.76193									J17	JNKWT1p3	nanog	3.78364	0.429737	0.306944								J17	JNKWT1p3	oct4	13.5964	0.243116	0.19573
J11	JNKWT1p3	bmi-18s	10.4708										J17	JNKWT1p3	nanog-18s	8.80454										J17	JNKWT1p3	oct4-18s	55.9253
J12	JNKWT1p3	bmi	29.5094	2.09988									J18	JNKWT1p3	nanog	3.02381	0.184152									J18	JNKWT1p3	oct4	2.178	0.148343
J12	JNKWT1p3	bmi-18s	14.0529										J18	JNKWT1p3	nanog-18s	16.4202										J18	JNKWT1p3	oct4-18s	14.6822
K3	JNKWT2p1	bmi	25.0636	0.938011	0.98799	1.04209	0.0540962						A19	JNKWT2p1	nanog	22.1929	1.17572	1.29268	0.9926	0.192071						A19	JNKWT2p1	oct4	23.4559	2.98073	2.4815	1.9913	0.247405
K3	JNKWT2p1	bmi-18s	26.7199										A19	JNKWT2p1	nanog-18s	18.876										A19	JNKWT2p1	oct4-18s	7.86918
K4	JNKWT2p1	bmi	17.245	0.766417	1.09618								A20	JNKWT2p1	nanog	19.1809	1.40964									A20	JNKWT2p1	oct4	28.7976	1.98226
K4	JNKWT2p1	bmi-18s	22.5007										A20	JNKWT2p1	nanog-18s	13.607										A20	JNKWT2p1	oct4-18s	14.5276
L3	JNKWT2p1	bmi	26.6407	1.03797									B19	JNKWT2p1	nanog	10.5905	0.672228	0.634861								B19	JNKWT2p1	oct4	15.3355	1.66674	1.80457
L3	JNKWT2p1	bmi-18s	25.6662										B19	JNKWT2p1	nanog-18s	15.7543										B19	JNKWT2p1	oct4-18s	9.20085
L4	JNKWT2p1	bmi	16.6985	1.42595									B20	JNKWT2p1	nanog	10.8288	0.597495									B20	JNKWT2p1	oct4	15.1656	1.9424
L4	JNKWT2p1	bmi-18s	11.7105										B20	JNKWT2p1	nanog-18s	18.1236										B20	JNKWT2p1	oct4-18s	7.80763
L5	JNKWT2p1	bmi	21.1715	1.61086									C19	JNKWT2p1	nanog	14.4381	1.34196	1.05026								C19	JNKWT2p1	oct4	18.7896	1.38107	1.68783
L5	JNKWT2p1	bmi-18s	13.143										C19	JNKWT2p1	nanog-18s	10.759										C19	JNKWT2p1	oct4-18s	13.6051
													C20	JNKWT2p1	nanog	15.3859	0.758565									C20	JNKWT2p1	oct4	16.8925	1.99459
K6	JNKWT2p2	bmi	16.253	1.26408	0.992103	1.35845	0.188473						C20	JNKWT2p1	nanog-18s	20.2829										C20	JNKWT2p1	oct4-18s	8.46916
K6	JNKWT2p2	bmi-18s	12.8576
K7	JNKWT2p2	bmi	22.8336	0.92931	1.61849								D19	JNKWT2p2	nanog	10.0685	0.941603	0.815454	1.00468	0.0946284						D19	JNKWT2p2	oct4	20.0818	1.16142	1.38224	1.37796	0.0184655
K7	JNKWT2p2	bmi-18s	24.5705										D19	JNKWT2p2	nanog-18s	10.6929										D19	JNKWT2p2	oct4-18s	17.2907
K8	JNKWT2p2	bmi	15.7346	1.36084	1.46475								D20	JNKWT2p2	nanog	9.83469	0.689306									D20	JNKWT2p2	oct4	13.3631	1.60305
K8	JNKWT2p2	bmi-18s	11.5624										D20	JNKWT2p2	nanog-18s	14.2675										D20	JNKWT2p2	oct4-18s	8.33603
L6	JNKWT2p2	bmi	15.5594	0.720127									E19	JNKWT2p2	nanog	11.4031	1.40978	1.09629								E19	JNKWT2p2	oct4	20.1628	1.09652	1.34405
L6	JNKWT2p2	bmi-18s	21.6065										E19	JNKWT2p2	nanog-18s	8.08853										E19	JNKWT2p2	oct4-18s	18.388
L7	JNKWT2p2	bmi	27.1913	2.30768									E20	JNKWT2p2	nanog	9.04097	0.782787									E20	JNKWT2p2	oct4	13.3455	1.59158
L7	JNKWT2p2	bmi-18s	11.783										E20	JNKWT2p2	nanog-18s	11.5497										E20	JNKWT2p2	oct4-18s	8.38509
L8	JNKWT2p2	bmi	21.5628	1.56866									F19	JNKWT2p2	nanog	14.3211	1.2869	1.1023								F19	JNKWT2p2	oct4	67.7805	2.16989	1.40758
L8	JNKWT2p2	bmi-18s	13.746										F19	JNKWT2p2	nanog-18s	11.1283										F19	JNKWT2p2	oct4-18s	31.2369
													F20	JNKWT2p2	nanog	12.3977	0.917692									F20	JNKWT2p2	oct4	11.7557	0.64528
K10	JNKWT2p3	bmi	20.6837	1.55544	1.26619	1.1802	0.0859915						F20	JNKWT2p2	nanog-18s	13.5097										F20	JNKWT2p2	oct4-18s	18.2181
K10	JNKWT2p3	bmi-18s	13.2976
K9	JNKWT2p3	bmi	17.4519	0.747442	1.0942								G19	JNKWT2p3	nanog	21.4935	1.35897	1.57564	0.983421	0.592215						G19	JNKWT2p3	oct4	49.3124	1.31663	1.29441	0.983809	0.310599
K9	JNKWT2p3	bmi-18s	23.3488										G19	JNKWT2p3	nanog-18s	15.8159										G19	JNKWT2p3	oct4-18s	37.4536
L10	JNKWT2p3	bmi	24.0391	0.976931									G20	JNKWT2p3	nanog	23.3442	1.7923									G20	JNKWT2p3	oct4	13.269	1.27219
L10	JNKWT2p3	bmi-18s	24.6068										G20	JNKWT2p3	nanog-18s	13.0247										G20	JNKWT2p3	oct4-18s	10.4301
L9	JNKWT2p3	bmi	17.6635	1.44097									H19	JNKWT2p3	nanog	6.04867	0.365365	0.391206								H19	JNKWT2p3	oct4	22.503	0.800518	0.67321
L9	JNKWT2p3	bmi-18s	12.2581										H19	JNKWT2p3	nanog-18s	16.5551										H19	JNKWT2p3	oct4-18s	28.1106
													H20	JNKWT2p3	nanog	6.87033	0.417046									H20	JNKWT2p3	oct4	3.49957	0.545903
M3	JNKKO1p1	bmi	9.93436	1.2855	1.30396	1.05586	0.175434						H20	JNKWT2p3	nanog-18s	16.4738										H20	JNKWT2p3	oct4-18s	6.4106
M3	JNKKO1p1	bmi-18s	7.72802
M4	JNKKO1p1	bmi	8.68585	0.776956	0.807758								A21	JNKKO1p1	nanog	3.43339	0.382333	0.366818	0.30207	0.0647473						A21	JNKKO1p1	oct4	10.8096	0.648342	0.494803	0.438992	0.0558107
M4	JNKKO1p1	bmi-18s	11.1793										A21	JNKKO1p1	nanog-18s	8.98012										A21	JNKKO1p1	oct4-18s	16.6727
N3	JNKKO1p1	bmi	8.09723	1.32242									A22	JNKKO1p1	nanog	2.58576	0.351303									A22	JNKKO1p1	oct4	2.87035	0.341263
N3	JNKKO1p1	bmi-18s	6.12302										A22	JNKKO1p1	nanog-18s	7.3605										A22	JNKKO1p1	oct4-18s	8.41096
N4	JNKKO1p1	bmi	7.63833	0.838561									B21	JNKKO1p1	nanog	2.62926	0.21587	0.237323								B21	JNKKO1p1	oct4	13.9028	0.51611	0.383181
N4	JNKKO1p1	bmi-18s	9.10886										B21	JNKKO1p1	nanog-18s	12.1798										B21	JNKKO1p1	oct4-18s	26.9377
													B22	JNKKO1p1	nanog	2.23916	0.258777									B22	JNKKO1p1	oct4	4.46784	0.250253
M5	JNKKO1p2	bmi	6.6096	0.810868	1.02235	1.05831	0.0359644						B22	JNKKO1p1	nanog-18s	8.65287										B22	JNKKO1p1	oct4-18s	17.8533
M5	JNKKO1p2	bmi-18s	8.15126
M6	JNKKO1p2	bmi	10.2998	1.36449	1.09428								C21	JNKKO1p2	nanog	2.89943	0.518384	0.463728	0.453181	0.0105466						C21	JNKKO1p2	oct4	25.2789	1.10683	0.847786	0.85384	0.00605438
M6	JNKKO1p2	bmi-18s	7.54844										C21	JNKKO1p2	nanog-18s	5.59321										C21	JNKKO1p2	oct4-18s	22.8391
N5	JNKKO1p2	bmi	8.15373	1.23383									C22	JNKKO1p2	nanog	2.34235	0.409071									C22	JNKKO1p2	oct4	16.6301	0.588745
N5	JNKKO1p2	bmi-18s	6.60846										C22	JNKKO1p2	nanog-18s	5.72603										C22	JNKKO1p2	oct4-18s	28.2467
N6	JNKKO1p2	bmi	6.17408	0.824071									D21	JNKKO1p2	nanog	3.10175	0.395041	0.442634								D21	JNKKO1p2	oct4	13.9327	0.891713	0.859894
N6	JNKKO1p2	bmi-18s	7.49217										D21	JNKKO1p2	nanog-18s	7.85172										D21	JNKKO1p2	oct4-18s	15.6247
													D22	JNKKO1p2	nanog	3.50732	0.490228									D22	JNKKO1p2	oct4	14.2213	0.828076
M7	JNKKO1p3	bmi	6.93529	0.509714	0.821055	1.32638	0.505325						D22	JNKKO1p2	nanog-18s	7.15448										D22	JNKKO1p2	oct4-18s	17.1739
M7	JNKKO1p3	bmi-18s	13.6062
M8	JNKKO1p3	bmi	13.3071	2.61807	1.8317								E21	JNKKO1p3	nanog	1.53402	0.178937	0.225686	0.156969	0.068717						E21	JNKKO1p3	oct4	4.61767	0.269519	0.626813	0.34468	0.282133
M8	JNKKO1p3	bmi-18s	5.08278										E21	JNKKO1p3	nanog-18s	8.57296										E21	JNKKO1p3	oct4-18s	17.133
N7	JNKKO1p3	bmi	5.06738	1.1324									E22	JNKKO1p3	nanog	2.08642	0.272435									E22	JNKKO1p3	oct4	7.55562	0.984108
N7	JNKKO1p3	bmi-18s	4.47492										E22	JNKKO1p3	nanog-18s	7.65839										E22	JNKKO1p3	oct4-18s	7.67764
N8	JNKKO1p3	bmi	5.27676	1.04533									F21	JNKKO1p3	nanog	0.6908	0.0903509	0.0882521								F21	JNKKO1p3	oct4	0.908461	0.0548977	0.0625471
N8	JNKKO1p3	bmi-18s	5.04791										F21	JNKKO1p3	nanog-18s	7.64575										F21	JNKKO1p3	oct4-18s	16.5482
													F22	JNKKO1p3	nanog	0.443131	0.0861534									F22	JNKKO1p3	oct4	1.1872	0.0701965
O3	JNKKO2p1	bmi	12.4538	1.18714	1.5774	1.50772	0.125975						F22	JNKKO1p3	nanog-18s	5.14351										F22	JNKKO1p3	oct4-18s	16.9125
O3	JNKKO2p1	bmi-18s	10.4906
O4	JNKKO2p1	bmi	13.2673	1.79612	1.8176								A23	JNKKO2p1	nanog	5.39579	0.604821	0.659198	0.928081	0.0970963						A23	JNKKO2p1	oct4	4.59178	1.1841	1.2158	1.72972	0.174861
O4	JNKKO2p1	bmi-18s	7.38664										A23	JNKKO2p1	nanog-18s	8.9213										A23	JNKKO2p1	oct4-18s	3.87785
O5	JNKKO2p1	bmi	16.2865	1.81329	1.41156								A24	JNKKO2p1	nanog	5.62289	0.713575									A24	JNKKO2p1	oct4	5.46116	1.24749
O5	JNKKO2p1	bmi-18s	8.98172										A24	JNKKO2p1	nanog-18s	7.87989										A24	JNKKO2p1	oct4-18s	4.37773
O6	JNKKO2p1	bmi	10.3791	1.48821	1.22434								B23	JNKKO2p1	nanog	7.44913	1.33015	1.05813								B23	JNKKO2p1	oct4	6.36041	2.209	1.96606
O6	JNKKO2p1	bmi-18s	6.97419										B23	JNKKO2p1	nanog-18s	5.60023										B23	JNKKO2p1	oct4-18s	2.87932
P3	JNKKO2p1	bmi	12.8489	1.96765									B24	JNKKO2p1	nanog	5.41583	0.786113									B24	JNKKO2p1	oct4	7.33299	1.72313
P3	JNKKO2p1	bmi-18s	6.53006										B24	JNKKO2p1	nanog-18s	6.88938										B24	JNKKO2p1	oct4-18s	4.25562
P4	JNKKO2p1	bmi	14.5083	1.83909									C23	JNKKO2p1	nanog	9.23589	0.817164	0.912987								C23	JNKKO2p1	oct4	27.5253	1.92948	1.80364
P4	JNKKO2p1	bmi-18s	7.88883										C23	JNKKO2p1	nanog-18s	11.3024										C23	JNKKO2p1	oct4-18s	14.2657
P5	JNKKO2p1	bmi	22.7338	1.00982									C24	JNKKO2p1	nanog	6.58001	1.00881									C24	JNKKO2p1	oct4	18.9385	1.6778
P5	JNKKO2p1	bmi-18s	22.5127										C24	JNKKO2p1	nanog-18s	6.52255										C24	JNKKO2p1	oct4-18s	11.2877
P6	JNKKO2p1	bmi	28.0225	0.960458									D23	JNKKO2p1	nanog	9.8311	1.38943	1.08201								D23	JNKKO2p1	oct4	10.4741	1.92072	1.93337
P6	JNKKO2p1	bmi-18s	29.1762										D23	JNKKO2p1	nanog-18s	7.07561										D23	JNKKO2p1	oct4-18s	5.45322
													D24	JNKKO2p1	nanog	6.83975	0.774583									D24	JNKKO2p1	oct4	11.8081	1.94602
O10	JNKKO2p2	bmi	9.76914	1.0547	1.21781	1.28578	0.105377						D24	JNKKO2p1	nanog-18s	8.83023										D24	JNKKO2p1	oct4-18s	6.06781
O10	JNKKO2p2	bmi-18s	9.26249
O7	JNKKO2p2	bmi	7.60782	1.79767	1.57014								E23	JNKKO2p2	nanog	3.77029	0.53461	0.720347	0.857257	0.138955						E23	JNKKO2p2	oct4	14.7961	1.48185	1.59669	1.73293	0.16222
O7	JNKKO2p2	bmi-18s	4.23206										E23	JNKKO2p2	nanog-18s	7.05241										E23	JNKKO2p2	oct4-18s	9.98493
O9	JNKKO2p2	bmi	8.35972	1.14588	1.06723								E24	JNKKO2p2	nanog	4.10407	0.906083									E24	JNKKO2p2	oct4	11.2807	1.71153
O9	JNKKO2p2	bmi-18s	7.29544										E24	JNKKO2p2	nanog-18s	4.52946										E24	JNKKO2p2	oct4-18s	6.59101
P10	JNKKO2p2	bmi	15.6043	1.38093									F23	JNKKO2p2	nanog	9.25312	0.956375	0.978269								F23	JNKKO2p2	oct4	19.6365	1.71269	2.01742
P10	JNKKO2p2	bmi-18s	11.2999										F23	JNKKO2p2	nanog-18s	9.6752										F23	JNKKO2p2	oct4-18s	11.4652
P7	JNKKO2p2	bmi	17.9748	1.34262									F24	JNKKO2p2	nanog	7.3176	1.00016									F24	JNKKO2p2	oct4	17.5111	2.32214
P7	JNKKO2p2	bmi-18s	13.3879										F24	JNKKO2p2	nanog-18s	7.31641										F24	JNKKO2p2	oct4-18s	7.54092
P8	JNKKO2p2	bmi	15.9355	1.28793	1.28793								G23	JNKKO2p2	nanog	4.98571	0.567354	0.550415								G23	JNKKO2p2	oct4	11.6255	1.37917	1.33842
P8	JNKKO2p2	bmi-18s	12.373										G23	JNKKO2p2	nanog-18s	8.78764										G23	JNKKO2p2	oct4-18s	8.42933
P9	JNKKO2p2	bmi	9.86304	0.988569									G24	JNKKO2p2	nanog	3.87274	0.533476									G24	JNKKO2p2	oct4	6.44102	1.29766
P9	JNKKO2p2	bmi-18s	9.97709										G24	JNKKO2p2	nanog-18s	7.25945										G24	JNKKO2p2	oct4-18s	4.96356
													H23	JNKKO2p2	nanog	16.3051	1.44507	1.18								H23	JNKKO2p2	oct4	17.587	2.51244	1.9792
O11	JNKKO2p3	bmi	17.4593	1.76311	1.23997	1.27577	0.108402						H23	JNKKO2p2	nanog-18s	11.2832										H23	JNKKO2p2	oct4-18s	6.99997
O11	JNKKO2p3	bmi-18s	9.90256										H24	JNKKO2p2	nanog	6.13585	0.914925									H24	JNKKO2p2	oct4	12.7215	1.44596
O12	JNKKO2p3	bmi	15.9513	1.25499	1.00058								H24	JNKKO2p2	nanog-18s	6.70639										H24	JNKKO2p2	oct4-18s	8.79797
O12	JNKKO2p3	bmi-18s	12.7103
O13	JNKKO2p3	bmi	20.472	1.69409	1.3428								I23	JNKKO2p3	nanog	9.29238	0.762398	0.690457	0.681919	0.127157						I23	JNKKO2p3	oct4	14.5416	0.815214	0.731806	1.10272	0.137846
O13	JNKKO2p3	bmi-18s	12.0843										I23	JNKKO2p3	nanog-18s	12.1883										I23	JNKKO2p3	oct4-18s	17.8378
O14	JNKKO2p3	bmi	27.8891	1.14992	1.51972								I24	JNKKO2p3	nanog	8.26986	0.618515									I24	JNKKO2p3	oct4	10.5558	0.648398
O14	JNKKO2p3	bmi-18s	24.2532										I24	JNKKO2p3	nanog-18s	13.3705										I24	JNKKO2p3	oct4-18s	16.2798
P11	JNKKO2p3	bmi	19.6515	0.716839									J23	JNKKO2p3	nanog	9.50415	0.483358	0.430185								J23	JNKKO2p3	oct4	34.2048	1.18707	1.06168
P11	JNKKO2p3	bmi-18s	27.4141										J23	JNKKO2p3	nanog-18s	19.6628										J23	JNKKO2p3	oct4-18s	28.8144
P12	JNKKO2p3	bmi	17.7431	0.746179									J24	JNKKO2p3	nanog	5.13595	0.377012									J24	JNKKO2p3	oct4	15.822	0.936286
P12	JNKKO2p3	bmi-18s	23.7787										J24	JNKKO2p3	nanog-18s	13.6228										J24	JNKKO2p3	oct4-18s	16.8986
P13	JNKKO2p3	bmi	25.4163	0.991507									K23	JNKKO2p3	nanog	14.404	1.13167	1.02825								K23	JNKKO2p3	oct4	20.8963	1.2461	1.35287
P13	JNKKO2p3	bmi-18s	25.634										K23	JNKKO2p3	nanog-18s	12.728										K23	JNKKO2p3	oct4-18s	16.7694
P14	JNKKO2p3	bmi	17.9748	1.88952									K24	JNKKO2p3	nanog	12.6801	0.924834									K24	JNKKO2p3	oct4	20.8442	1.45965
P14	JNKKO2p3	bmi-18s	9.51292										K24	JNKKO2p3	nanog-18s	13.7107										K24	JNKKO2p3	oct4-18s	14.2803
													L23	JNKKO2p3	nanog	4.64967	0.537513	0.578782								L23	JNKKO2p3	oct4	10.2807	0.633914	1.26452
													L23	JNKKO2p3	nanog-18s	8.65034										L23	JNKKO2p3	oct4-18s	16.2179
													L24	JNKKO2p3	nanog	6.05875	0.620052									L24	JNKKO2p3	oct4	18.3765	1.89513
													L24	JNKKO2p3	nanog-18s	9.77137										L24	JNKKO2p3	oct4-18s	9.69672
