# Supplementary material for: The cJUN NH2-terminal kinase (JNK) signaling pathway promotes genome stability and prevents tumor initiation
Source: eLife. 2018 Jun 1;7:e36389. doi: 10.7554/eLife.36389 (PMC5984035; doi:10.7554/eLife.36389)
Supplement: Figure 5—figure supplement 1—source data 1. [file elife-36389-fig5-figsupp1-data1.xlsx]

## Sheet: 5-1B
	P1	#Total Spheres	Cells plated (x1000)	#Spheres/1000 Cells		P2	#Total Spheres	Cells plated (x1000)	#Spheres/1000 Cells		Average of Individual Cell Lines Over Replicates
Replicate 1	JNKWT	258	150	1.72		JNKWT	138	25	5.52			P1	P2
		193	150	1.28667			511	150	3.40667		JNKWT	2.23556	5.06
	MEKO	260	150	1.73333		MEKO	133	50	2.66			1.2	3.21933
		332	150	2.21333			20	25	0.8		MEKO	2.28889	2.02356
		373	150	2.48667			71	25	2.84			2.46444	1.28
												2.80444	2.04889
Replicate 2	JNKWT	342	150	2.28		JNKWT	115	24	4.6
		167	150	1.11333			379	125	3.032
	MEKO	417	150	2.78		MEKO	243	100	1.944
		378	150	2.52			72	50	1.44
		454	150	3.02667			110	75	1.46667
Replicate 3	JNKWT	406	150	2.70667
	MEKO	353	150	2.35333		MEKO	110	75	1.46667
		399	150	2.66			40	25	1.6
		435	150	2.9			138	75	1.84
