# Supplementary material for: The cJUN NH2-terminal kinase (JNK) signaling pathway promotes genome stability and prevents tumor initiation
Source: eLife. 2018 Jun 1;7:e36389. doi: 10.7554/eLife.36389 (PMC5984035; doi:10.7554/eLife.36389)
Supplement: Figure 6—source data 1. [file elife-36389-fig6-data1.xlsx]

## Sheet: 6A
Each cell line had 16 wells that were imaged and averaged to get the values below.
	Change in Confluence (%/Hr)
	JNKWT	JNKKO
	1.93791	1.34325
	0.936043	0.709908
		2.17395
		1.3418
		0.242397
		0.753893
Individual well values
Elapsed	WAPP51 (10) 35K cells / well (A1)	WAPP51 (10) 35K cells / well (A2)	WAPP51 (10) 35K cells / well (B1)	WAPP51 (10) 35K cells / well (B2)	WAPP51 (10) 35K cells / well (C1)	WAPP51 (10) 35K cells / well (C2)	WAPP51 (10) 35K cells / well (D1)	WAPP51 (10) 35K cells / well (D2)	WAPP51 (10) 35K cells / well (E1)	WAPP51 (10) 35K cells / well (E2)	WAPP51 (10) 35K cells / well (F1)	WAPP51 (10) 35K cells / well (F2)	WAPP51 (10) 35K cells / well (G1)	WAPP51 (10) 35K cells / well (G2)	WAPP51 (10) 35K cells / well (H1)	WAPP51 (10) 35K cells / well (H2)	WAPP115 (10) 35K cells / well (A3)	WAPP115 (10) 35K cells / well (A4)	WAPP115 (10) 35K cells / well (B3)	WAPP115 (10) 35K cells / well (B4)	WAPP115 (10) 35K cells / well (C3)	WAPP115 (10) 35K cells / well (C4)	WAPP115 (10) 35K cells / well (D3)	WAPP115 (10) 35K cells / well (D4)	WAPP115 (10) 35K cells / well (E3)	WAPP115 (10) 35K cells / well (E4)	WAPP115 (10) 35K cells / well (F3)	WAPP115 (10) 35K cells / well (F4)	WAPP115 (10) 35K cells / well (G3)	WAPP115 (10) 35K cells / well (G4)	WAPP115 (10) 35K cells / well (H3)	WAPP115 (10) 35K cells / well (H4)	WPAB37 (10) 35K cells / well (A5)	WPAB37 (10) 35K cells / well (A6)	WPAB37 (10) 35K cells / well (B5)	WPAB37 (10) 35K cells / well (B6)	WPAB37 (10) 35K cells / well (C5)	WPAB37 (10) 35K cells / well (C6)	WPAB37 (10) 35K cells / well (D5)	WPAB37 (10) 35K cells / well (D6)	WPAB37 (10) 35K cells / well (E5)	WPAB37 (10) 35K cells / well (E6)	WPAB37 (10) 35K cells / well (F5)	WPAB37 (10) 35K cells / well (F6)	WPAB37 (10) 35K cells / well (G5)	WPAB37 (10) 35K cells / well (G6)	WPAB37 (10) 35K cells / well (H5)	WPAB37 (10) 35K cells / well (H6)	WPAB201 (11) 35K cells / well (A7)
0	58.7925	65.7586	51.38	72.602	53.4924	70.0536	60.4552	73.5241	56.269	65.7627	62.1322	70.5988	66.7231	72.9972	67.8378	74.7284	23.3016	25.2768	31.61	35.4041	33.0585	35.6153	37.3852	34.6671	39.5003	36.9367	33.5683	36.9589	36.5362	39.6216	36.6867	39.2383	50.227	49.7724	56.2608	49.6805	60.6668	65.9421	46.6214	63.1018	61.2165	62.7459	63.0802	66.0007	57.3825	59.9731	54.1029	58.1497	15.384
8	76.5841	80.8427	73.3708	88.8821	72.2855	84.7892	76.3898	86.609	75.0042	81.1229	76.3768	84.643	80.5984	83.9345	82.3814	87.3448	32.9985	35.1932	27.1382	43.2351	41.6272	43.1505	45.7126	42.7526	47.0918	44.7099	41.3291	45.3636	46.4104	46.2752	45.7237	46.4676	63.3869	63.7269	70.7079	62.1107	72.1923	76.7803	70.2949	72.0196	70.1501	57.261	75.0079	75.9499	64.6584	70.4855	63.3928	68.7355	21.2501
																65.1942																34.7103																57.8078
																80.6975																42.1987																68.5538
															%/Hr	1.93791															%/Hr	0.936043															%/Hr	1.34325
Elapsed	wpab211 (1) 5K cells / well (A5)	wpab211 (1) 5K cells / well (A9)	wpab211 (1) 5K cells / well (B5)	wpab211 (1) 5K cells / well (B9)	wpab211 (1) 5K cells / well (C5)	wpab211 (1) 5K cells / well (C9)	wpab211 (1) 5K cells / well (D5)	wpab211 (1) 5K cells / well (D9)	wpab211 (1) 5K cells / well (E5)	wpab211 (1) 5K cells / well (E9)	wpab211 (1) 5K cells / well (F5)	wpab211 (1) 5K cells / well (F9)	wpab211 (1) 5K cells / well (G5)	wpab211 (1) 5K cells / well (G9)	wpab211 (1) 5K cells / well (H5)	wpab211 (1) 5K cells / well (H9)	wpab405 (1) 5K cells / well (A8)	wpab405 (1) 5K cells / well (A10)	wpab405 (1) 5K cells / well (B8)	wpab405 (1) 5K cells / well (B10)	wpab405 (1) 5K cells / well (C8)	wpab405 (1) 5K cells / well (C10)	wpab405 (1) 5K cells / well (D8)	wpab405 (1) 5K cells / well (D10)	wpab405 (1) 5K cells / well (E8)	wpab405 (1) 5K cells / well (E10)	wpab405 (1) 5K cells / well (F8)	wpab405 (1) 5K cells / well (F10)	wpab405 (1) 5K cells / well (G8)	wpab405 (1) 5K cells / well (G10)	wpab405 (1) 5K cells / well (H8)	wpab405 (1) 5K cells / well (H10)
0	8.12407	5.88946	8.57934	6.42069	8.10787	6.35804	7.71282	6.75809	9.94512	8.14279	9.7668	7.37159	8.02083	7.66195	8.44907	7.96612	6.88049	9.89828	8.4365	9.02023	7.13711	9.78621	7.85726	9.31514	7.54289	10.0657	7.49413	9.41696	8.33302	9.45569	6.96697	8.94017
8	10.5846	7.4733	10.2675	7.61014	9.80852	8.1374	9.42453	8.5724	11.898	10.4183	12.0827	9.98456	9.80033	9.11185	11.3248	9.80248	11.2226	16.6651	14.2627	16.0652	12.4682	16.8787	13.6552	15.7356	12.5591	16.7224	12.8361	16.2304	13.1993	16.435	12.4847	15.6249
																7.82966																8.53417
																9.76884																14.5653
															%/Hr	0.242397															%/Hr	0.753893
[truncated: 47 more columns]

## Sheet: 6B
	Wound Width (um)
Elapsed	JNKKO1	JNKKO2	JNKKO3	JNKKO4	JNKWT1	JNKWT2				Change in Wound Width (um/hr)
0	699.759	734.962	763.879	583.7	755.546	863.608				JNKKO1	JNKKO2	JNKKO3	JNKKO4	JNKWT1	JNKWT2
16.75	377.131	621.677	333.214	0	360.685	568.636				13.1088	6.0234	16.3397	12.4856	16.1614	14.519
18.75	341.481	615.109	287.266	0	350.516	535.215
20.75	317.792	609.015	228.04	0	328.822	490.557
22.75	312.466	597.385	133.774	0	304.393	462.118
24.75	273.224	587.146	56.2286	0	277.295	434.49
26.75	290.838	571.009	18.4483	0	246.578	413.197
28.75	254.252	558.812	16.7386	0	210.074	384.698
30.75	225.181	547.513	0	0	140.084	367.693
32.75	200.366	538.599	0	0	68.8162	333.924
34.75	195.622	524.878	0	0	27.3957	316.777
36.75	165.066	510.866	0	0	10.5201	289.481
38.75	153.558	499.116	0	0	0	243.546
40.75	144.495	485.699	0	0	0	245.216
42.75	102.62	474.579	0	0	0	246.433
44.75	93.4306	465.825	0	0	0	201.048
46.75	86.9219	453.369	0	0	0	184.845
These values are the mean of 12-16 wells/cell line (below)
(JNKKO 12 wells, JNKWT 16 wells)
Elapsed	JNKWT1 (8) 100K cells / well (A1)	JNKWT1 (8) 100K cells / well (A2)	JNKWT1 (8) 100K cells / well (B1)	JNKWT1 (8) 100K cells / well (B2)	JNKWT1 (8) 100K cells / well (C1)	JNKWT1 (8) 100K cells / well (C2)	JNKWT1 (8) 100K cells / well (D1)	JNKWT1 (8) 100K cells / well (D2)	JNKWT1 (8) 100K cells / well (E1)	JNKWT1 (8) 100K cells / well (E2)	JNKWT1 (8) 100K cells / well (F1)	JNKWT1 (8) 100K cells / well (F2)	JNKWT1 (8) 100K cells / well (G1)	JNKWT1 (8) 100K cells / well (G2)	JNKWT1 (8) 100K cells / well (H1)	JNKWT1 (8) 100K cells / well (H2)	JNKWT2 (7) 100K cells / well (A5)	JNKWT2 (7) 100K cells / well (A6)	JNKWT2 (7) 100K cells / well (B5)	JNKWT2 (7) 100K cells / well (B6)	JNKWT2 (7) 100K cells / well (C5)	JNKWT2 (7) 100K cells / well (C6)	JNKWT2 (7) 100K cells / well (D5)	JNKWT2 (7) 100K cells / well (D6)	JNKWT2 (7) 100K cells / well (E5)	JNKWT2 (7) 100K cells / well (E6)	JNKWT2 (7) 100K cells / well (F5)	JNKWT2 (7) 100K cells / well (F6)	JNKWT2 (7) 100K cells / well (G5)	JNKWT2 (7) 100K cells / well (G6)	JNKWT2 (7) 100K cells / well (H5)	JNKWT2 (7) 100K cells / well (H6)
0	727.869	727.853	738.525	770	703.104	754.471	785.264	792.911	741.803	732.335	895.407	771.534	713.821	719.405	748.261	766.166	838.235	1152.64	796.394	965.756	711.939	975.942	849.118	897.918	841.058	776.508	755.754	819.838	939.773	824.718	758.545	913.581
4
16.75	380.741	348.419	350.081	394.235	301.553	367.02	344.879	439.206	357.175	266.565	438.671	351.892	342.149	465.853	322.137	300.386	531.232	682.208	446.078	658.865	337.328	626.641	947.025	825.349	485.302	490.357	426.134	464.71	525.957	776.81	297.342	576.83
18.75	389.031	355.705	325.964	378.947	294.33	390.142	322.248	399.043	322.569	249.925	430.451	337.886	322.71	413.571	313.9	361.834	513.856	687.016	417.154	632.633	304.231	596.278	801.472	809.619	454.493	458.231	397.475	442.613	491.612	752.216	269.796	534.744
20.75	360.591	342.115	293.239	335.57	241.425	360.812	329.934	351.302	305.431	244.269	472.742	328.057	282.158	400.826	290.898	321.775	504.363	628.179	389.286	611.841	280.28	580.184	572.413	790.051	426.771	429.092	367.113	411.42	462.191	678.535	225.57	491.623
22.75	345.057	304.06	256.436	333.744	222.891	329.732	287.697	333.338	297.997	224.69	441.419	305.354	274.766	335.27	287.118	290.718	452.457	603.348	357.653	596.385	257.488	547.397	569.38	767.992	393.69	398.765	329.867	389.05	439.429	637.028	197.705	456.253
24.75	299.817	292.019	242.878	296.67	210.031	292.695	233.208	331.835	237.716	205.927	435.33	249.406	255.98	341.703	257.594	253.903	436.353	576.61	319.094	562.756	259.95	527.127	554.686	731.641	358.816	373.325	308.621	371.663	412.707	531.359	212.784	414.355
26.75	272.321	249.741	229.557	260.893	162.319	259.214	230.611	301.532	197.946	145.721	392.311	258.264	222.309	302.618	221.882	238.013	404.335	547.277	299.865	540.102	255.934	493.548	525.551	703.211	341.747	350.306	287.369	373.738	387.936	544.147	166.989	389.101
28.75	205.849	212.435	179.408	224.383	137.275	224.227	207.016	274.866	196.65	83.823	317.653	186.913	202.27	375.99	125.976	206.458	368.935	527.4	286.955	529.973	222.123	467.943	500.767	693.706	312.494	314.098	255.118	339.697	366.916	474.043	149.679	345.323
30.75	138.635	188.529	0	196.15	109.76	168.824	145.061	241.549	151.017	0	284.604	0	167.679	214.818	0	234.721	412.208	487.796	268.625	500.895	206.29	412.961	479.262	680.871	281.815	290.198	266.672	299.522	346.82	478.465	142.824	327.863
32.75	0	164.558	0	161.593	0	164.087	0	225.972	0	0	237.994	0	0	0	0	146.856	413.114	463.273	297.798	485.227	166.235	394.416	459.571	637.22	252.763	264.034	234.672	281.225	312.754	422.966	0	257.517
34.75	0	0	0	118.275	0	134.27	0	0	0	0	185.786	0	0	0	0	0	351.871	426.75	281.523	462.213	197.746	351.322	416.87	600.792	310.981	290.914	209.628	241.95	284.981	416.71	0	224.177
36.75	0	0	0	0	0	0	0	0	0	0	168.322	0	0	0	0	0	327.508	400.401	286.163	441.637	0	340.188	390.847	575.876	359.189	270.733	170.419	223.254	303.132	346.187	0	196.156
38.75	0	0	0	0	0	0	0	0	0	0	0	0	0	0	0	0	307.033	351.974	255.036	420.78	0	361.106	377.883	508.35	277.119	252.856	0	273.804	307.627	0	0	203.175
40.75	0	0	0	0	0	0	0	0	0	0	0	0	0	0	0	0	286.868	417.86	258.025	401.954	0	372.237	343.884	511.075	249.668	205.012	0	356.793	268.679	0	0	251.396
42.75	0	0	0	0	0	0	0	0	0	0	0	0	0	0	0	0	320.74	409.644	221.214	374.445	0	339.915	332.218	482.497	330.776	178.66	0	350.071	267.239	0	0	335.509
44.75	0	0	0	0	0	0	0	0	0	0	0	0	0	0	0	0	198.024	376.766	220.851	352.802	0	346.428	312.586	438.433	242.227	191.857	0	244.589	292.197	0	0	0
46.75	0	0	0	0	0	0	0	0	0	0	0	0	0	0	0	0	265.72	332.101	210.549	330.799	0	326.486	323.219	420.313	305.745	0	0	254.074	188.522	0	0	0
Elapsed	JNKKO1 (7) 100K cells / well (A1)	JNKKO1 (7) 100K cells / well (A2)	JNKKO1 (7) 100K cells / well (B1)	JNKKO1 (7) 100K cells / well (B2)	JNKKO1 (7) 100K cells / well (C1)	JNKKO1 (7) 100K cells / well (C2)	JNKKO1 (7) 100K cells / well (D1)	JNKKO1 (7) 100K cells / well (D2)	JNKKO1 (7) 100K cells / well (E1)	JNKKO1 (7) 100K cells / well (F1)	JNKKO1 (7) 100K cells / well (G1)	JNKKO1 (7) 100K cells / well (H1)	JNKKO2 (7) 100K cells / well (A3)	JNKKO2 (7) 100K cells / well (B3)	JNKKO2 (7) 100K cells / well (C3)	JNKKO2 (7) 100K cells / well (D3)	JNKKO2 (7) 100K cells / well (E2)	JNKKO2 (7) 100K cells / well (E3)	JNKKO2 (7) 100K cells / well (F2)	JNKKO2 (7) 100K cells / well (F3)	JNKKO2 (7) 100K cells / well (G2)	JNKKO2 (7) 100K cells / well (G3)	JNKKO2 (7) 100K cells / well (H2)	JNKKO2 (7) 100K cells / well (H3)	JNKKO3 (8) 100K cells / well (A4)	JNKKO3 (8) 100K cells / well (A5)	JNKKO3 (8) 100K cells / well (B4)	JNKKO3 (8) 100K cells / well (B5)	JNKKO3 (8) 100K cells / well (C4)	JNKKO3 (8) 100K cells / well (C5)	JNKKO3 (8) 100K cells / well (D4)	JNKKO3 (8) 100K cells / well (D5)	JNKKO3 (8) 100K cells / well (E4)	JNKKO3 (8) 100K cells / well (F4)	JNKKO3 (8) 100K cells / well (G4)	JNKKO3 (8) 100K cells / well (H4)	JNKKO4 (1) 100K cells / well (A6)	JNKKO4 (1) 100K cells / well (B6)	JNKKO4 (1) 100K cells / well (C6)	JNKKO4 (1) 100K cells / well (D6)	JNKKO4 (1) 100K cells / well (E5)	JNKKO4 (1) 100K cells / well (E6)	JNKKO4 (1) 100K cells / well (F5)	JNKKO4 (1) 100K cells / well (F6)	JNKKO4 (1) 100K cells / well (G5)	JNKKO4 (1) 100K cells / well (G6)	JNKKO4 (1) 100K cells / well (H5)	JNKKO4 (1) 100K cells / well (H6)
0	869.611	1038.3	742.708	702.577	627.244	747.064	644.972	709.1	623.121	691.688	576.166	424.559	731.946	777.343	686.625	725.571	759.659	794.926	741.906	835.318	665.172	775.097	739.85	586.138	715.048	798.311	754.188	804.059	765.202	745.883	778.668	772.879	798.57	794.735	731.27	707.736	416.64	630.624	677.152	690.083	693.422	682.935	669.757	680.12	680.452	696.217	442.768	44.2301
4
16.75	610.553	597.173	465.234	332.213	358.244	412.177	370.767	342.346	271.545	326.735	248.328	190.252	640.376	662.884	593.038	634.077	640.902	683.617	614.362	719.357	524.515	662.407	634.178	450.414	303.932	379.158	396.566	424.058	348.803	270.78	309.975	388.378	379.663	349.735	204.363	243.16	0	0	0	0	0	0	0	0	0	0	0	0
18.75	573.455	520.077	445.543	441.55	335.378	351.44	354.078	325.127	243.649	321.43	186.038	0	645.646	666.161	597.575	622.926	623.286	668.566	609.67	709.689	524.065	653.232	619.287	441.21	268.728	336.262	351.097	357.853	325.854	244.347	299.889	326.862	338.758	264.111	155.197	178.232	0	0	0	0	0	0	0	0	0	0	0	0
20.75	470.464	433.096	436.29	383.923	331.018	409.385	310.867	331.367	221.256	311.232	174.604	0	646.029	661.544	585.28	618.514	620.826	666.014	589.355	711.657	524.621	641.551	615.014	427.78	227.336	292.884	254.297	344.953	328.296	202.385	266.524	345.93	283.91	189.964	0	0	0	0	0	0	0	0	0	0	0	0	0	0
22.75	545.99	414.06	371.367	332.24	320.22	440.83	304.188	297.862	285.671	309.214	127.95	0	637.504	643.093	569.788	604.06	602.623	665.425	579.568	705.212	508.531	636.209	601.585	415.022	0	252.683	0	336.047	296.723	0	236.508	262.474	220.852	0	0	0	0	0	0	0	0	0	0	0	0	0	0	0
24.75	484.46	386.767	312.233	352.544	321.214	452.13	298.453	0	268.878	296.538	105.472	0	632.278	640.097	575.694	591.626	594.508	644.517	568.805	672.852	496.12	624.517	596.631	408.102	0	0	0	262.022	228.32	0	0	184.4	0	0	0	0	0	0	0	0	0	0	0	0	0	0	0	0
26.75	493.026	612.62	275.121	305.858	296.181	422.918	243.477	172.253	244.883	327.642	96.0779	0	616.367	613.39	555.552	578.401	587.562	617.237	553.401	662.581	477.49	613.304	582.375	394.443	0	0	0	0	221.38	0	0	0	0	0	0	0	0	0	0	0	0	0	0	0	0	0	0	0
28.75	462.79	593.422	287.557	310.443	282.196	382.11	196.314	0	229.074	307.115	0	0	611.36	605.787	542.651	555.215	573.867	614.215	549.601	626.228	465.618	612.146	577.228	371.829	0	0	0	0	200.863	0	0	0	0	0	0	0	0	0	0	0	0	0	0	0	0	0	0	0
30.75	522.968	554.431	0	300.069	266.101	376.827	150.015	0	228.111	303.657	0	0	599.439	584.504	540.668	542.516	565.945	601.379	539.902	613.5	456.44	600.302	559.725	365.832	0	0	0	0	0	0	0	0	0	0	0	0	0	0	0	0	0	0	0	0	0	0	0	0
32.75	401.148	519.368	0	223.003	265.574	331.211	159.062	0	208.532	296.496	0	0	601.363	571.757	524.535	527.394	554.976	584.898	528.961	626.889	442.249	587.874	555.828	356.46	0	0	0	0	0	0	0	0	0	0	0	0	0	0	0	0	0	0	0	0	0	0	0	0
34.75	490.814	464.906	0	210.662	255.597	320.541	144.632	0	189.527	270.783	0	0	588.482	553.321	520.697	514.542	538.221	569.042	519.94	601.037	431.054	579.476	544.316	338.412	0	0	0	0	0	0	0	0	0	0	0	0	0	0	0	0	0	0	0	0	0	0	0	0
36.75	420.135	410.428	0	209.875	248.006	277.997	0	0	168.919	245.431	0	0	575.147	535.342	501.205	498.221	528.562	565.787	497.087	576.163	417.969	570.592	538.386	325.931	0	0	0	0	0	0	0	0	0	0	0	0	0	0	0	0	0	0	0	0	0	0	0	0
38.75	444.98	409.111	0	152.119	221.964	237.565	0	0	115.645	261.308	0	0	567.478	519.348	481.288	477.515	522.475	556.435	482.889	573.179	401.409	565.642	521.82	319.92	0	0	0	0	0	0	0	0	0	0	0	0	0	0	0	0	0	0	0	0	0	0	0	0
40.75	451.405	349.93	0	140.159	268.352	196.433	0	0	117.017	210.65	0	0	549.969	512.609	473.909	476.09	506.574	542.253	478.238	537.06	392.411	544.013	506.854	308.406	0	0	0	0	0	0	0	0	0	0	0	0	0	0	0	0	0	0	0	0	0	0	0	0
42.75	449.515	331.346	0	0	252.571	0	0	0	0	198.01	0	0	552.558	494.753	455.516	460.719	494.711	529.255	459.12	530.291	381.036	527.032	505.055	304.899	0	0	0	0	0	0	0	0	0	0	0	0	0	0	0	0	0	0	0	0	0	0	0	0
44.75	316.889	308.74	0	90.3068	238.336	0	0	0	0	166.895	0	0	542.042	489.492	454.339	450.577	487.683	514.311	447.49	522.528	371.619	524.59	495.78	289.454	0	0	0	0	0	0	0	0	0	0	0	0	0	0	0	0	0	0	0	0	0	0	0	0
46.75	382.665	279.427	0	0	242.699	0	0	0	0	138.272	0	0	522.556	483.861	434.617	440.896	476.567	499.175	428.293	510.794	359.769	509.493	495.18	279.222	0	0	0	0	0	0	0	0	0	0	0	0	0	0	0	0	0	0	0	0	0	0	0	0

## Sheet: 6C
				Migrating Cells/10x Field
				JNKWT 1	JNKWT 2	JNKKO 1	JNKKO 2	JNKKO 3	JNKKO 4	JNKKO 5	JNKKO 6
			Control Insert	631.333	255.139	402.5	236.833	286.667	151.778	349.833	289.167
			Matrigel	406.25	53.8333	160.917	87.8333	131.667		62.75	60.3333
Cell Line Surface-replicate#-field#	Cells in Field	Replicate Aves	Cell line Ave
JNKWT2ci-1-1.zvi	181	239.667	255.139
JNKWT2ci-1-2.zvi	282
JNKWT2ci-1-3.zvi	256
JNKWT2ci-2-1.zvi	277	234
JNKWT2ci-2-2.zvi	180
JNKWT2ci-2-3.zvi	245
JNKWT2ci-3-1.zvi	268	291.75
JNKWT2ci-3-2.zvi	188
JNKWT2ci-3-3.zvi	354
JNKWT2ci-3-3.zvi	357
JNKWT2mat-1-1.zvi	103	77	53.8333
JNKWT2mat-1-2.zvi	51
JNKWT2mat-2-1.zvi	38	32.5
JNKWT2mat-2-2.zvi	27
JNKWT2mat-3-1.zvi	50	52
JNKWT2mat-3-2.zvi	54
JNKKO4ci-1-1.zvi	405	280.5	236.833
JNKKO4ci-1-2.zvi	156
JNKKO4ci-2-1.zvi	259	266.5
JNKKO4ci-2-2.zvi	274
JNKKO4ci-3-1.zvi	205	163.5
JNKKO4ci-3-2.zvi	122
JNKKO4mat-1-1.zvi	48	47.5	87.8333
JNKKO4mat-1-2.zvi	47
JNKKO4mat-2-1.zvi	63	77.5
JNKKO4mat-2-2.zvi	92
JNKKO4mat-3-1.zvi	90	138.5
JNKKO4mat-3-2.zvi	187
JNKKO5ci-1-1.zvi	134	212.5	286.667
JNKKO5ci-1-2.zvi	291
JNKKO5ci-2-1.zvi	227	299.5
JNKKO5ci-2-2.zvi	372
JNKKO5ci-3-1.zvi	360	348
JNKKO5ci-3-2.zvi	336
JNKKO5mat-1-1.zvi	140	132	131.667
JNKKO5mat-1-2.zvi	124
JNKKO5mat-2-1.zvi	89	91.5
JNKKO5mat-2-2.zvi	94
JNKKO5mat-3-1.zvi	110	171.5
JNKKO5mat-3-2.zvi	233
JNKKO2ci-1-2.zvi	192	157	151.778
JNKKO2ci-1-1.zvi	122
JNKKO2ci-2-1.zvi	57	127.333
JNKKO2ci-2-2.zvi	94
JNKKO2ci-2-3.zvi	231
JNKKO2ci-3-1.zvi	207	171
JNKKO2ci-3-2.zvi	135
JNKKO2mat-1-1.zvi	108
JNKKO3ci-1-1.zvi	148	252	349.833
JNKKO3ci1-2.zvi	356
JNKKO3ci-2-1.zvi	543	439
JNKKO3ci-2-2.zvi	335
JNKKO3ci-3-1.zvi	413	358.5
JNKKO3ci-3-2.zvi	304
JNKKO3mat-1-1.zvi	99	85	62.75
JNKKO3mat-1-2.zvi	71
JNKKO3mat-3-1.zvi	40	40.5
JNKKO3mat-3-2.zvi	41
JNKKO1ci-1-1.zvi	556	446.5	402.5
JNKKO1ci-1-2.zvi	337
JNKKO1ci-2-1.zvi	301	406.5
JNKKO1ci-2-2.zvi	512
JNKKO1ci-3-1.zvi	431	354.5
JNKKO1ci-3-2.zvi	278
JNKKO1mat-1-1.zvi	115	242	160.917
JNKKO1mat-1-2.zvi	369
JNKKO1mat-2-1.zvi	129	120.25
JNKKO1mat-2-1.zvi	129
JNKKO1mat-2-2.zvi	125
JNKKO1mat-2-2.zvi	98
JNKKO1mat-3-1.zvi	147	120.5
JNKKO1mat-3-2.zvi	94
JNKKO6ci-1-1.zvi	150	190.5	289.167
JNKKO6ci-1-2.zvi	231
JNKKO6ci-2-1.zvi	387	330
JNKKO6ci-2-2.zvi	273
JNKKO6ci-3-1.zvi	320	347
JNKKO6ci-3-2.zvi	374
JNKKO6mat-1-1.zvi	86	66.5	60.3333
JNKKO6mat-1-2.zvi	47
JNKKO6mat-2-1.zvi	50	45
JNKKO6mat-2-2.zvi	40
JNKKO6mat-3-1.zvi	96	69.5
JNKKO6mat-3-2.zvi	43
JNKWT1ci-1-1.zvi	552	571.5	631.333
JNKWT1ci-1-2.zvi	591
JNKWT1ci-2-1.zvi	655	641
JNKWT1ci-2-2.zvi	627
JNKWT1ci-3-1.zvi	609	681.5
JNKWT1ci-3-2.zvi	754
JNKWT1mat-1-1.zvi	462	356.5	406.25
JNKWT1mat-1-2.zvi	251
JNKWT1mat-2-1.zvi	607	541.75
JNKWT1mat-2-1.zvi	600
JNKWT1mat-2-2.zvi	472
JNKWT1mat-2-2.zvi	488
JNKWT1mat-3-1.zvi	231	320.5
JNKWT1mat-3-2.zvi	410

## Sheet: 6D
Invasion into 0.5mg/ml Col I with FBS gradient
Wounded monolayer was overlayed with 0.5mg/ml Col I
	Wound Density (%)						JNKKO			JNKWT
Elapsed (Hrs)	JNKWT 1	JNKWT 2	JNKKO 1	JNKKO 4	JNKKO 3		Average	Std Dev		Average	Std Dev
0	0	0	0	0	0		0	0		0	0
4	14.5104	5.03286	23.1902	16.3248	9.58383		16.3663	6.80326		9.77164	6.70165
24	53.2256	27.7971	75.7248	68.4045	49.322		64.4837	13.6311		40.5113	17.9807
48	87.0986	46.2165	94.7553	98.4867	71.4631		88.235	14.6442		66.6575	28.908
Individual Values
Elapsed (Hrs)	JNKWT 1	JNKWT 1	JNKWT 1	JNKWT 1	JNKWT 1	JNKWT 1	JNKWT 1	JNKWT 1	JNKWT 2	JNKWT 2	JNKWT 2	JNKWT 2	JNKWT 2	JNKWT 2	JNKWT 2	JNKWT 2	JNKKO 1	JNKKO 1	JNKKO 1	JNKKO 1	JNKKO 1	JNKKO 1	JNKKO 1	JNKKO 1	JNKKO 4	JNKKO 4	JNKKO 4	JNKKO 4	JNKKO 4	JNKKO 4	JNKKO 4	JNKKO 3	JNKKO 3	JNKKO 3	JNKKO 3	JNKKO 3	JNKKO 3
0	0	0	0	0	0	0	0	0	0	0	0	0	0	0	0	0	0	0	0	0	0	0	0	0	0	0	0	0	0	0	0	0	0	0	0	0	0
4	13.646	14.6228	10.9692	17.5904	13.1037	13.7943	20.6475	11.7094	7.25408	2.78149	4.30119	5.30575	5.38059	4.65839	6.28828	4.29308	19.0656	21.727	25.0262	22.8075	31.8401	20.4419	23.5315	21.0814	15.9879	16.2186	13.9264	10.4507	18.8525	23.484	15.3537	9.84871	2.80542	15.3858	9.4053	12.7535	7.30415
24	54.1838	56.1699	44.9601	60.4145	43.9506	50.6768	67.3664	48.0828	39.3006	16.7938	29.3225	28.9919	29.7732	26.1339	28.6987	23.362	79.4086	66.7338	86.9531	72.1536	82.6913	61.0647	85.6591	71.134	67.3573	61.2267	60.6535	55.2088	77.8845	84.2263	72.2742	58.3397	14.706	64.5255	40.9375	71.9627	45.4605
48	88.0891	91.6038	76.7004	93.3294	83.5819	88.0944	94.2833	81.1061	58.7479	30.5645	50.2893	51.1144	44.7409	48.962	44.6907	40.6219	97.8004	96.2479	97.1449	95.0392	94.7429	87.7346	97.6062	91.7262	98.5221	98.0629	98.6637	96.373	99.1421	99.4389	99.2041	88.6426	24.1499	84.2878	68.4385	89.3202	73.9395
								14.5104								5.03286								23.1902							16.3248						9.58383
								53.2256								27.7971								75.7248							68.4045						49.322
								87.0986								46.2164								94.7553							98.4867						71.4631

## Sheet: 6E
	Survival Analysis of Orthotopic Transplantation Recipients (2e6 cells)
	Days	p53KO	3KO		0=censored
	19		1		1=included
	19		1
	19	1
	19	1
	25		1
	25		1
	68		0
	25	1
	25	1
	25	1
	28	1
	28	1
	15	1
	40	1
	40	1
	22	1
	22	1
	22		1
	22	1
	24		1
	24		1
	70		1
	80		0
	61		1
	80		0
	56	1
	77	0
	77	0
	77	0
	77	0
	24	1
	49	1
	38		1
	50		0
	56		1
	50		0
	50	0
	50	0
	50	0
	31	1
	45		1
	27	1
	27		1
	27	1
	22	1
	15		1
	15		1
	15		1
	15		1
	22		1
	22		1
	22		1
	56		1

## Sheet: 6F
		Survival Analysis of Orthotopic Transplantation Recipients (5e5 cells)
		Days	p53KO	3KO		0=censored
		31	1			1=included
		31	1
		38	1
		38		1
		27	1
		27	1
		27		1
		27	1
		31		1
		31		1
		28		1
		28		1
		28		1
		28		1
		47		1
		28		1
		28		1
		28	1
		28	1
		28	1
		28	1
		44	0
		44	0
		44	0
		52		0
		52		0
		52		0
		63	0
		63	0
		63		0
		63		0
		63		0
		63		0
		63	0
		63	0
		63	0
		59		1
		48	1
		48	1
		56		0
		57		0
		57		0
		43	1
		43	1
		80	0
		80	0
		80	0
		80		0
		80		0
		80		0
		80		0
		80	0
		80	0
		79	0
		79	0
		79	0

## Sheet: 6H
	Soft Agar Colonies
	Experiment 1					Experiment 2						Average Colonies/10x Field
	Cell line-Plate#-Field#	Ave/Field				Cell line-Plate#-Field#		Ave/Field				JNKWT 1	JNKWT 2	JNKKO 1	JNKKO 2	JNKKO 3	JNKKO 4	JNKKO 5
	JNKKO1-1-1	4				JNKKO1-1-1	3	4.16667	2.88889		Experiment 1	4.91667	0.555556	4.33333	5.66667	3.61111	9.41667	4
	JNKKO1-1-2	6				JNKKO1-1-2	6				Experiment 2	1.94444	0.61111	2.88889	8.94444	1.90476	5.94444	N/D
	JNKKO1-1-3	6				JNKKO1-1-3	2
	JNKKO1-1-4	5				JNKKO1-1-4	4
	JNKKO1-1-5	4				JNKKO1-1-5	4
	JNKKO1-1-6	2	4.5			JNKKO1-1-6	6
	JNKKO1-2-1	5				JNKKO1-2-1	3	1.83333
	JNKKO1-2-2	4				JNKKO1-2-2	1
	JNKKO1-2-3	3				JNKKO1-2-3	2
	JNKKO1-2-4	4				JNKKO1-2-4	2
	JNKKO1-2-5	6				JNKKO1-2-5	2
	JNKKO1-2-6	3	4.16667	4.33333		JNKKO1-2-6	1
	JNKWT1-1-1	6				JNKKO1-3-1	2	2.66667
	JNKWT1-1-2	5				JNKKO1-3-2	2
	JNKWT1-1-3	14				JNKKO1-3-3	4
	JNKWT1-1-4	7				JNKKO1-3-4	4
	JNKWT1-1-5	4				JNKKO1-3-5	3
	JNKWT1-1-6	5	6.83333			JNKKO1-3-6	1
	JNKWT1-2-1	2				JNKWT1-1-1	3	1.83333	1.94444
	JNKWT1-2-2	5				JNKWT1-1-2	1
	JNKWT1-2-3	2				JNKWT1-1-3	1
	JNKWT1-2-4	3				JNKWT1-1-4	2
	JNKWT1-2-5	2				JNKWT1-1-5	1
	JNKWT1-2-6	4	3	4.91667		JNKWT1-1-6	3
	JNKWT2-1-1	0				JNKWT1-2-1	4	2.16667
	JNKWT2-1-2	0				JNKWT1-2-2	2
	JNKWT2-1-3	1				JNKWT1-2-3	2
	JNKWT2-1-4	0				JNKWT1-2-4	3
	JNKWT2-1-5	0				JNKWT1-2-5	1
	JNKWT2-1-6	1	0.333333			JNKWT1-2-6	1
	JNKWT2-2-1	0				JNKWT1-3-1	2	1.83333
	JNKWT2-2-2	0				JNKWT1-3-2	2
	JNKWT2-2-3	0				JNKWT1-3-3	2
	JNKWT2-2-4	0				JNKWT1-3-4	1
	JNKWT2-2-5	0				JNKWT1-3-5	2
	JNKWT2-2-6	1	0.166667			JNKWT1-3-6	2
	JNKWT2-3-1	0				JNKWT2-1-1	1	1	0.611111
	JNKWT2-3-2	0				JNKWT2-1-2	1
	JNKWT2-3-3	0				JNKWT2-1-3	1
	JNKWT2-3-4	3				JNKWT2-1-4	0
	JNKWT2-3-5	2				JNKWT2-1-5	2
	JNKWT2-3-6	2	1.16667	0.555556		JNKWT2-1-6	1
	JNKKO2-1-1	3				JNKWT2-2-1	1	0.666667
	JNKKO2-1-2	4				JNKWT2-2-2	0
	JNKKO2-1-3	5				JNKWT2-2-3	1
	JNKKO2-1-4	5				JNKWT2-2-4	1
	JNKKO2-1-5	6				JNKWT2-2-5	0
	JNKKO2-1-6	9	5.33333			JNKWT2-2-6	1
	JNKKO2-2-1	5				JNKWT2-3-1	1	0.166667
	JNKKO2-2-2	3				JNKWT2-3-2	0
	JNKKO2-2-3	4				JNKWT2-3-3	0
	JNKKO2-2-4	6				JNKWT2-3-4	0
	JNKKO2-2-5	9				JNKWT2-3-5	0
	JNKKO2-2-6	9	6	5.66667		JNKWT2-3-6	0
	JNKKO3-1-1	2				JNKKO2-1-1	5	6.33333	8.94444
	JNKKO3-1-2	5				JNKKO2-1-2	3
	JNKKO3-1-3	5				JNKKO2-1-3	8
	JNKKO3-1-4	3				JNKKO2-1-4	8
	JNKKO3-1-5	4				JNKKO2-1-5	6
	JNKKO3-1-6	7	4.33333			JNKKO2-1-6	8
	JNKKO3-2-1	10				JNKKO2-2-1	18	13.8333
	JNKKO3-2-2	9				JNKKO2-2-2	21
	JNKKO3-2-3	5				JNKKO2-2-3	8
	JNKKO3-2-4	3				JNKKO2-2-4	14
	JNKKO3-2-5	3				JNKKO2-2-5	15
	JNKKO3-2-6	2	5.33333			JNKKO2-2-6	7
	JNKKO3-3-1	1				JNKKO2-3-1	9	6.66667
	JNKKO3-3-2	1				JNKKO2-3-2	11
	JNKKO3-3-3	1				JNKKO2-3-3	5
	JNKKO3-3-4	1				JNKKO2-3-4	7
	JNKKO3-3-5	1				JNKKO2-3-5	5
	JNKKO3-3-6	2	1.16667	3.61111		JNKKO2-3-6	3
	JNKKO4-1-1	12				JNKKO3-1-1	4	2.71429	1.90476
	JNKKO4-1-2	9				JNKKO3-1-2	2
	JNKKO4-1-3	8				JNKKO3-1-3	2
	JNKKO4-1-4	8				JNKKO3-1-4	8
	JNKKO4-1-5	8				JNKKO3-1-6	1
	JNKKO4-1-6	9	9			JNKKO3-1-7	1
	JNKKO4-2-1	12				JNKKO3-1-8	1
	JNKKO4-2-2	13				JNKKO3-2-1	1	1.66667
	JNKKO4-2-3	7				JNKKO3-2-2	3
	JNKKO4-2-4	11				JNKKO3-2-3	1
	JNKKO4-2-5	9				JNKKO3-2-4	2
	JNKKO4-2-6	7	9.83333	9.41667		JNKKO3-2-5	2
	JNKKO5-1-1	5				JNKKO3-2-6	1
	JNKKO5-1-2	5				JNKKO3-3-1	1	1.33333
	JNKKO5-1-3	4				JNKKO3-3-2	2
	JNKKO5-1-4	3				JNKKO3-3-3	2
	JNKKO5-1-5	4				JNKKO3-3-4	1
	JNKKO5-1-6	3	4			JNKKO3-3-5	1
	JNKKO5-2-1	2				JNKKO3-3-6	1
	JNKKO5-2-2	4				JNKKO4-1-1	6	5.66667	5.94444
	JNKKO5-2-3	6				JNKKO4-1-2	5
	JNKKO5-2-4	8				JNKKO4-1-3	4
	JNKKO5-2-5	2				JNKKO4-1-4	9
	JNKKO5-2-6	5	4.5			JNKKO4-1-5	6
	JNKKO5-3-1	3				JNKKO4-1-6	4
	JNKKO5-3-2	5				JNKKO4-2-1	3	5.66667
	JNKKO5-3-3	3				JNKKO4-2-2	6
	JNKKO5-3-4	3				JNKKO4-2-3	7
	JNKKO5-3-5	3				JNKKO4-2-4	7
	JNKKO5-3-6	4	3.5	4		JNKKO4-2-5	8
						JNKKO4-2-6	3
						JNKKO4-3-1	2	6.5
						JNKKO4-3-2	8
						JNKKO4-3-3	3
						JNKKO4-3-4	8
						JNKKO4-3-5	6
							12

## Sheet: 6J
				Annexin V+ 7AAD- (%)
				JNKWT	JNKKO
				50.3	31.2333
				54.3	44.7
					28.5
					33.3
					29.35
					22.6
Annexin V+ 7AAD- (%)						Annexin V+ 7AAD- (%)
Experiment #1						Experiment #2
JNKWT 1	JNKWT 2	JNKKO 1	JNKKO 2	JNKKO 3		JNKWT 1	JNKWT 2	JNKKO 1	JNKKO 2	JNKKO 3	JNKKO 4	JNKKO 5	JNKKO 6
61.6	82.4	52.8	63.5	28.7		40	40.2	22.1	29.5	25.7	32.4	28.2	23.7
60.6			56.1	31.8		39	40.3	18.8	29.7	27.8	34.2	30.5	21.5
