# Supplementary material for: The cJUN NH2-terminal kinase (JNK) signaling pathway promotes genome stability and prevents tumor initiation
Source: eLife. 2018 Jun 1;7:e36389. doi: 10.7554/eLife.36389 (PMC5984035; doi:10.7554/eLife.36389)
Supplement: Figure 7—source data 1. [file elife-36389-fig7-data1.xlsx]

## Sheet: 7C
	PCNA+ Cells (%)
	JNKWT	JNKKO
	0.537053	14.3093
	0.688131	24.222
	1.58489	15.182
	1.95897	7.09614
		34.6298
#PCNA+ cells
Specimen	Field 1	Field 2	Field 3	Field 4	Field 5	Field 6	Field 7	Field 8	Field 9	Field 10	Field 11	Field 12	Field 13	Field 14	Field 15	Field 16	Field 17
JNKWT 502	0	0	0	0	0	0	0	0	0	1	1	2	0	0	0	0	0	0.235294
JNKWT 504	0	0	0	0	2	1	0	2	1	3	0							0.818182
JNKWT 529	0	0	2	1	1	0	0	0	3	0	3							0.909091
JNKWT 131	0	0	0	1	1	2	1	1	2	2	1							1
JNKKO 644	3	5	9	4	5	1	5	5										4.625
JNKKO 649	4	4	1	13	12	8	15	14	5	8	8	32	13					10.5385
JNKKO 663	7	11	5	2	23	7												9.16667
JNKKO 678	3	6	2	2	2	6	5	2	3	5	24	2	6	7	3			5.2
JNKKO 188	5	10	13	6	10	14	8	6	11	12	12	19	19	23				12
Normalized to Cell#
Specimen	Field 1	Field 2	Field 3	Field 4	Field 5	Field 6	Field 7	Field 8	Field 9	Field 10	Field 11	Field 12	Field 13	Field 14	Field 15	Field 16	Field 17	Average	%
JNKWT 502	0	0	0	0	0	0	0	0	0	0.0208333	0.03125	0.0392157	0	0	0	0	0	0.00537053	0.537053
JNKWT 504	0	0	0	0	0.03125	0.0444444	0	0	0	0	0							0.00688131	0.688131
JNKWT 529	0	0	0.0491803	0	0.0227273	0	0	0	0.0555556	0	0.046875							0.0158489	1.58489
JNKWT 131	0	0	0	0.04	0.0163934	0.0128205	0.0434783	0.012987	0.0263158	0.047619	0.015873							0.0195897	1.95897
JNKKO 644	0.0535714	0.0877193	0.142857	0.3	0.0847458	0.0857143	0.277778	0.11236										0.143093	14.3093
JNKKO 649	0.166667	0.2	0.0357143	0.36	0.257143	0.3	0.295082	0.236842	0.3	0.295082	0.236842	0.347826	0.285714	0.2	0.117647	0.156863	0.326316	0.24222	24.222
JNKKO 663	0.157895	0.1	0.217391	0.0869565	0.239583	0.109091												0.151819	15.1819
JNKKO 678	0.0652174	0.0660377	0.0465116	0.0235294	0.108696	0.0506329	0.0224719	0.0555556	0.2									0.0709614	7.09614
JNKKO 188	0.325	0.322581	0.4	0.590164	0.179487	0.4	0.192308	0.35	0.357143									0.346298	34.6298
